# Supplementary material for: 4-(4-Amino­phenyl­sulfon­yl)aniline–1,3,5-trinitro­benzene (1/2)
Source: Acta Crystallogr Sect E Struct Rep Online. 2012 Jan 21;68(Pt 2):o494. doi: 10.1107/S1600536812001742 (PMC3275240; doi:10.1107/S1600536812001742)
Supplement: Supplementary file 1 [file e-68-0o494-sup1.cif]

##############################################################################
#                                                                            #
# This CIF contains the data in a paper accepted for publication in          #
# Acta Crystallographica Section E. It conforms to the requirements of       #
# Notes for Authors for Acta Crystallographica Section E, and has been       #
# peer reviewed under the auspices of the IUCr Commission on Journals.       #
#                                                                            #
# Full details of the Crystallographic Information File format               #
# are given in the paper "The Crystallographic Information File (CIF):       #
# a New Standard Archive File for Crystallography" by S. R. Hall, F. H.      #
# Allen and I. D. Brown [Acta Cryst. (1991), A47, 655-685].                  #
#                                                                            #
# The current version of the core CIF dictionary is obtainable from          #
# ftp://ftp.iucr.org/pub/cif_core.dic.                                       #
#                                                                            #
# Software is freely available for graphical display of the structure(s)     #
# in this CIF. For information consult the CIF software page                 #
# http://www.iucr.org/resources/cif/software.                                #
#                                                                            #
# This file may be used for bona fide research purposes within the           #
# scientific community so long as proper attribution is given to the journal # 
# article from which it was obtained.                                        #
#                                                                            #
##############################################################################
data_global
_audit_creation_method     'SHELXL97 (Sheldrick, 2008)'
_journal_date_recd_electronic     2011-12-15
_journal_date_accepted     2012-01-14
_journal_name_full     'Acta Crystallographica, Section E'
_journal_year     2012
_journal_volume     68
_journal_issue      2
_journal_page_first     o494
_journal_page_last     o494
_journal_paper_category     QO
_journal_paper_doi     10.1107/S1600536812001742
_journal_coeditor_code     PV2497
_publ_contact_author_name     'Dr Graham Smith'
_publ_contact_author_address
;
    Science and Engineering Faculty
    Queensland University of Technology
    GPO Box 2434, Brisbane 4001, Australia
;
_publ_contact_author_email     g.smith@qut.edu.au
_publ_contact_author_fax     ' 61 7 3864 1804 '
_publ_contact_author_phone     ' 61 7 3864 2293 '
_publ_section_title
;
4-(4-Aminophenylsulfonyl)aniline--1,3,5-trinitrobenzene (1/2)
;
loop_
    _publ_author_name
    _publ_author_address
    ' Graham Smith '
;
 Faculty of Science and Technology
 Queensland University of Technology
 GPO Box 2434, Brisbane, Queensland 4001, Australia
;
    ' Urs D. Wermuth '
;
 Faculty of Science and Technology
 Queensland University of Technology
 GPO Box 2434, Brisbane, Queensland 4001, Australia
;
data_I
_audit_creation_method     SHELXL-97
_chemical_name_systematic
;
4-(4-Aminophenylsulfonyl)aniline--1,3,5-trinitrobenzene (1/2)
;
_chemical_name_common     'dapsone-1,3,5-trinitrobenzene 1:2 adduct'
_chemical_formula_moiety     'C12 H12 N2 O2 S, 2(C6 H3 N3 O6)'
_chemical_formula_sum     'C24 H18 N8 O14 S'
_chemical_formula_iupac     'C12 H12 N2 O2 S, 2C6 H3 N3 O6'
_chemical_formula_weight     674.52
_chemical_melting_point_gt     414
_symmetry_cell_setting     triclinic
_symmetry_space_group_name_H-M     'P -1'
_symmetry_space_group_name_Hall     '-P 1'
loop_
    _symmetry_equiv_pos_as_xyz
    'x, y, z'
    '-x, -y, -z'
_cell_length_a     8.3196(2)
_cell_length_b     18.3524(5)
_cell_length_c     18.6285(5)
_cell_angle_alpha     83.577(2)
_cell_angle_beta     87.539(2)
_cell_angle_gamma     88.237(2)
_cell_volume     2822.86(13)
_cell_formula_units_Z     4
_cell_measurement_reflns_used     10417
_cell_measurement_theta_min     3.22
_cell_measurement_theta_max     28.75
_cell_measurement_temperature     200(2)
_exptl_crystal_description     needle
_exptl_crystal_colour     orange
_exptl_crystal_size_max     0.35
_exptl_crystal_size_mid     0.15
_exptl_crystal_size_min     0.10
_exptl_crystal_density_diffrn     1.587
_exptl_crystal_density_meas     ?
_exptl_crystal_density_method     'not measured'
_exptl_crystal_F_000     1384
_exptl_absorpt_coefficient_mu     0.203
_exptl_absorpt_correction_type     multi-scan
_exptl_absorpt_process_details     '(CrysAlis PRO; Oxford Diffraction, 2010)'
_exptl_absorpt_correction_T_min     0.932
_exptl_absorpt_correction_T_max     0.980
_exptl_special_details     ?
_diffrn_ambient_temperature     200(2)
_diffrn_radiation_type     MoK\a
_diffrn_radiation_wavelength     0.71073
_diffrn_radiation_source     'Enhance (Mo) X-ray source'
_diffrn_radiation_monochromator     graphite
_diffrn_measurement_device_type
                                'Oxford Diffraction Gemini-S Ultra CCD detector'
_diffrn_measurement_method     '\w scans'
_diffrn_detector_area_resol_mean     16.077
_diffrn_reflns_number     34593
_diffrn_reflns_av_R_equivalents     0.0407
_diffrn_reflns_av_sigmaI/netI     0.0652
_diffrn_reflns_theta_min     3.23
_diffrn_reflns_theta_max     26.00
_diffrn_reflns_theta_full     26.00
_diffrn_measured_fraction_theta_max     0.998
_diffrn_measured_fraction_theta_full     0.998
_diffrn_reflns_limit_h_min     -10
_diffrn_reflns_limit_h_max     10
_diffrn_reflns_limit_k_min     -22
_diffrn_reflns_limit_k_max     22
_diffrn_reflns_limit_l_min     -22
_diffrn_reflns_limit_l_max     22
_diffrn_standards_number     0
_diffrn_standards_interval_count     .
_diffrn_standards_interval_time     .
_diffrn_standards_decay_%     ?
_reflns_number_total     11078
_reflns_number_gt     6613
_reflns_threshold_expression     I>2\s(I)
_refine_ls_structure_factor_coef     Fsqd
_refine_ls_matrix_type     full
_refine_ls_R_factor_all     0.0893
_refine_ls_R_factor_gt     0.0418
_refine_ls_wR_factor_gt     0.0698
_refine_ls_wR_factor_ref     0.0768
_refine_ls_goodness_of_fit_ref     0.936
_refine_ls_restrained_S_all     0.936
_refine_ls_number_reflns     11078
_refine_ls_number_parameters     880
_refine_ls_number_restraints     0
_refine_ls_hydrogen_treatment     constr
_refine_ls_weighting_scheme     calc
_refine_ls_weighting_details
                 'calc w=1/[\s^2^(Fo^2^)+(0.0308P)^2^] where P=(Fo^2^+2Fc^2^)/3'
_atom_sites_solution_hydrogens     geom
_atom_sites_solution_primary     direct
_atom_sites_solution_secondary     difmap
_refine_ls_shift/su_max     0.000
_refine_ls_shift/su_mean     0.000
_refine_diff_density_max     0.217
_refine_diff_density_min     -0.284
_refine_ls_extinction_method     none
_refine_ls_extinction_coef     ?
loop_
    _atom_type_symbol
    _atom_type_description
    _atom_type_scat_dispersion_real
    _atom_type_scat_dispersion_imag
    _atom_type_scat_source
    'C' 'C' 0.0033 0.0016
                         'International Tables Vol C Tables 4.2.6.8 and 6.1.1.4'
    'H' 'H' 0.0000 0.0000
                         'International Tables Vol C Tables 4.2.6.8 and 6.1.1.4'
    'N' 'N' 0.0061 0.0033
                         'International Tables Vol C Tables 4.2.6.8 and 6.1.1.4'
    'O' 'O' 0.0106 0.0060
                         'International Tables Vol C Tables 4.2.6.8 and 6.1.1.4'
    'S' 'S' 0.1246 0.1234
                         'International Tables Vol C Tables 4.2.6.8 and 6.1.1.4'
_computing_data_collection     'CrysAlis PRO (Oxford Diffraction, 2010)'
_computing_cell_refinement     'CrysAlis PRO (Oxford Diffraction, 2010)'
_computing_data_reduction     'CrysAlis PRO (Oxford Diffraction, 2010)'
_computing_structure_solution     'SHELXS97 (Sheldrick, 2008)'
_computing_structure_refinement
                      'SHELXL97 (Sheldrick, 2008) within WinGX (Farrugia, 1999)'
_computing_molecular_graphics     'PLATON (Spek, 2009)'
_computing_publication_material     'PLATON (Spek, 2009)'
loop_
    _atom_site_type_symbol
    _atom_site_label
    _atom_site_fract_x
    _atom_site_fract_y
    _atom_site_fract_z
    _atom_site_U_iso_or_equiv
    _atom_site_thermal_displace_type
    _atom_site_calc_flag
    _atom_site_refinement_flags
    _atom_site_occupancy
    S S1A 0.38876(6) 0.76073(3) 0.25467(3) 0.0376(2) Uani . . 1.000
    O O1A 0.28914(15) 0.82213(8) 0.27305(7) 0.0514(5) Uani . . 1.000
    O O11A 0.31123(19) 0.69889(8) 0.23122(9) 0.0671(6) Uani . . 1.000
    N N4A 0.8310(4) 0.9143(2) 0.0302(2) 0.0590(10) Uani . . 0.500
    N N4X 0.8262(4) 0.8502(2) 0.0096(2) 0.0590(10) Uani . . 0.500
    N N41A 0.7501(2) 0.65642(9) 0.51329(9) 0.0509(7) Uani . . 1.000
    C C1A 0.5240(2) 0.79555(12) 0.18603(10) 0.0346(7) Uani . . 1.000
    C C2A 0.6061(12) 0.7655(3) 0.1359(6) 0.035(2) Uani . . 0.500
    C C2X 0.5755(12) 0.7366(3) 0.1391(6) 0.035(2) Uani . . 0.500
    C C3A 0.7078(9) 0.8002(4) 0.0815(4) 0.0466(18) Uani . . 0.500
    C C3X 0.6748(7) 0.7578(3) 0.0837(4) 0.0466(18) Uani . . 0.500
    C C4A 0.7298(6) 0.8744(3) 0.0809(3) 0.0326(16) Uani . . 0.500
    C C4X 0.7245(7) 0.8276(4) 0.0681(3) 0.0326(16) Uani . . 0.500
    C C5A 0.6510(7) 0.9137(3) 0.1356(3) 0.0348(16) Uani . . 0.500
    C C5X 0.6747(7) 0.8817(3) 0.1140(3) 0.0348(16) Uani . . 0.500
    C C6A 0.5532(17) 0.8792(6) 0.1865(8) 0.029(3) Uani . . 0.500
    C C6X 0.5696(16) 0.8578(6) 0.1744(7) 0.029(3) Uani . . 0.500
    C C11A 0.4985(2) 0.72898(10) 0.33046(10) 0.0305(7) Uani . . 1.000
    C C21A 0.5435(2) 0.77863(11) 0.37641(11) 0.0340(7) Uani . . 1.000
    C C31A 0.6271(2) 0.75444(11) 0.43705(10) 0.0353(7) Uani . . 1.000
    C C41A 0.6673(2) 0.68028(10) 0.45335(10) 0.0327(7) Uani . . 1.000
    C C51A 0.6221(2) 0.63100(10) 0.40587(10) 0.0340(7) Uani . . 1.000
    C C61A 0.5395(2) 0.65541(11) 0.34504(10) 0.0337(7) Uani . . 1.000
    S S1B 0.68365(6) 0.26463(3) 0.26762(3) 0.0373(2) Uani . . 1.000
    O O1B 0.77419(15) 0.25066(7) 0.20232(8) 0.0500(5) Uani . . 1.000
    O O11B 0.77013(16) 0.27879(7) 0.32980(8) 0.0538(6) Uani . . 1.000
    N N4B 0.2836(2) 0.53029(11) 0.18608(15) 0.0924(12) Uani . . 1.000
    N N41B 0.3165(2) -0.00479(10) 0.35065(13) 0.0722(8) Uani . . 1.000
    C C1B 0.5569(2) 0.34105(10) 0.24448(11) 0.0344(7) Uani . . 1.000
    C C2B 0.5190(2) 0.36012(11) 0.17346(12) 0.0434(8) Uani . . 1.000
    C C3B 0.4285(3) 0.42275(13) 0.15398(14) 0.0565(9) Uani . . 1.000
    C C4B 0.3753(3) 0.46766(12) 0.20613(18) 0.0602(9) Uani . . 1.000
    C C5B 0.4125(3) 0.44756(13) 0.27736(16) 0.0593(10) Uani . . 1.000
    C C6B 0.5017(2) 0.38509(12) 0.29676(13) 0.0467(8) Uani . . 1.000
    C C11B 0.5658(2) 0.18755(10) 0.29337(11) 0.0302(7) Uani . . 1.000
    C C21B 0.5071(2) 0.14899(11) 0.24066(11) 0.0397(8) Uani . . 1.000
    C C31B 0.4241(2) 0.08572(12) 0.25962(13) 0.0464(9) Uani . . 1.000
    C C41B 0.3983(2) 0.05920(11) 0.33157(14) 0.0449(8) Uani . . 1.000
    C C51B 0.4557(2) 0.09851(11) 0.38467(12) 0.0440(8) Uani . . 1.000
    C C61B 0.5384(2) 0.16223(11) 0.36521(11) 0.0371(7) Uani . . 1.000
    O O11' 0.5149(8) 0.8058(3) -0.0726(3) 0.0832(19) Uani . . 0.500
    O O11F 0.5379(9) 0.8540(3) -0.0733(3) 0.0832(19) Uani . . 0.500
    O O12' 0.4743(9) 0.9220(3) -0.0530(4) 0.0775(18) Uani . . 0.500
    O O12F 0.4741(8) 0.9631(3) -0.0398(3) 0.0775(18) Uani . . 0.500
    O O31F 0.1593(2) 0.97159(10) 0.17118(12) 0.0933(9) Uani . . 1.000
    O O32F -0.0153(2) 0.89062(9) 0.20991(9) 0.0627(7) Uani . . 1.000
    O O51' -0.0255(11) 0.6561(7) 0.1189(6) 0.064(3) Uani . . 0.500
    O O51F 0.0374(11) 0.6585(6) 0.1008(6) 0.064(3) Uani . . 0.500
    O O52' 0.1862(9) 0.6229(4) 0.0546(4) 0.073(3) Uani . . 0.500
    O O52F 0.2438(9) 0.6459(4) 0.0297(4) 0.073(3) Uani . . 0.500
    N N11' 0.4541(13) 0.8584(4) -0.0442(5) 0.058(3) Uani . . 0.500
    N N11F 0.4552(13) 0.8952(4) -0.0374(5) 0.058(3) Uani . . 0.500
    N N31F 0.0945(2) 0.91286(11) 0.16936(12) 0.0558(8) Uani . . 1.000
    N N51F 0.1273(4) 0.67557(15) 0.07376(17) 0.0821(14) Uani . . 1.000
    C C1F 0.3291(3) 0.8485(2) 0.01513(13) 0.0704(12) Uani . . 1.000
    C C2F 0.2697(3) 0.89427(14) 0.06317(14) 0.0540(9) Uani . . 1.000
    C C3F 0.1566(2) 0.86603(12) 0.11448(12) 0.0397(8) Uani . . 1.000
    C C4F 0.1026(2) 0.79570(11) 0.11831(11) 0.0400(8) Uani . . 1.000
    C C5F 0.1713(3) 0.75304(13) 0.06926(13) 0.0525(9) Uani . . 1.000
    C C6F 0.2837(4) 0.7777(2) 0.01717(14) 0.0722(13) Uani . . 1.000
    O O11C 0.9598(3) 0.61193(11) 0.26861(10) 0.1009(9) Uani . . 1.000
    O O12C 0.8668(2) 0.72426(11) 0.26112(9) 0.0712(7) Uani . . 1.000
    O O31C 1.07076(18) 0.88686(8) 0.41772(8) 0.0551(6) Uani . . 1.000
    O O32C 1.25965(19) 0.84718(8) 0.48865(9) 0.0547(6) Uani . . 1.000
    O O51C 1.36284(19) 0.58561(9) 0.53825(9) 0.0592(6) Uani . . 1.000
    O O52C 1.2528(3) 0.51322(9) 0.47361(10) 0.0963(9) Uani . . 1.000
    N N11C 1.1543(2) 0.83754(9) 0.44757(10) 0.0392(6) Uani . . 1.000
    N N31C 0.9431(3) 0.67244(14) 0.29009(11) 0.0614(9) Uani . . 1.000
    N N51C 1.2733(3) 0.57343(11) 0.49189(11) 0.0518(8) Uani . . 1.000
    C C1C 1.0269(2) 0.68293(12) 0.35632(11) 0.0395(8) Uani . . 1.000
    C C2C 1.0372(2) 0.75278(11) 0.37383(11) 0.0353(7) Uani . . 1.000
    C C3C 1.1278(2) 0.76201(10) 0.43196(10) 0.0301(7) Uani . . 1.000
    C C4C 1.2042(2) 0.70505(10) 0.47255(10) 0.0328(7) Uani . . 1.000
    C C5C 1.1870(2) 0.63621(11) 0.45280(11) 0.0359(7) Uani . . 1.000
    C C6C 1.0989(3) 0.62355(12) 0.39452(11) 0.0438(8) Uani . . 1.000
    O O11D 0.18351(17) 0.24154(8) 0.33582(8) 0.0468(5) Uani . . 1.000
    O O12D 0.10205(17) 0.19402(8) 0.44197(8) 0.0525(6) Uani . . 1.000
    O O31D -0.2163(2) -0.02162(9) 0.46941(12) 0.0719(7) Uani . . 1.000
    O O32D -0.2969(2) -0.06595(10) 0.37460(12) 0.0894(9) Uani . . 1.000
    O O51D -0.1722(2) 0.06064(11) 0.13729(10) 0.0937(9) Uani . . 1.000
    O O52D 0.0215(3) 0.13759(12) 0.12532(10) 0.0942(9) Uani . . 1.000
    N N11D 0.11084(19) 0.19562(9) 0.37591(10) 0.0356(6) Uani . . 1.000
    N N31D -0.2226(2) -0.02208(10) 0.40421(15) 0.0568(8) Uani . . 1.000
    N N51D -0.0715(3) 0.09712(12) 0.16134(12) 0.0623(9) Uani . . 1.000
    C C1D 0.0261(2) 0.13858(10) 0.34367(10) 0.0278(6) Uani . . 1.000
    C C2D -0.0500(2) 0.08493(10) 0.38886(11) 0.0320(7) Uani . . 1.000
    C C3D -0.1353(2) 0.03493(10) 0.35704(12) 0.0364(7) Uani . . 1.000
    C C4D -0.1457(2) 0.03741(11) 0.28337(13) 0.0434(8) Uani . . 1.000
    C C5D -0.0634(2) 0.09174(11) 0.24105(11) 0.0381(8) Uani . . 1.000
    C C6D 0.0245(2) 0.14302(10) 0.26951(11) 0.0331(7) Uani . . 1.000
    O O11E 1.0370(2) 0.40646(12) 0.35729(9) 0.0855(9) Uani . . 1.000
    O O12E 0.8341(2) 0.48221(10) 0.34813(9) 0.0778(7) Uani . . 1.000
    O O31E 0.6554(2) 0.57439(9) 0.11041(10) 0.0728(7) Uani . . 1.000
    O O32E 0.7634(2) 0.52991(10) 0.01659(11) 0.0872(9) Uani . . 1.000
    O O51E 1.0834(2) 0.30715(9) 0.05044(9) 0.0807(8) Uani . . 1.000
    O O52E 1.19387(19) 0.27635(8) 0.15271(9) 0.0590(6) Uani . . 1.000
    N N11E 0.9344(3) 0.44178(12) 0.32300(11) 0.0538(8) Uani . . 1.000
    N N31E 0.7460(2) 0.53190(10) 0.08200(13) 0.0551(8) Uani . . 1.000
    N N51E 1.1046(2) 0.31519(10) 0.11382(11) 0.0497(8) Uani . . 1.000
    C C1E 0.9312(2) 0.43540(11) 0.24451(11) 0.0363(8) Uani . . 1.000
    C C2E 0.8385(2) 0.48504(11) 0.20222(12) 0.0398(8) Uani . . 1.000
    C C3E 0.8420(2) 0.47900(11) 0.12899(12) 0.0382(7) Uani . . 1.000
    C C4E 0.9293(2) 0.42476(11) 0.09874(11) 0.0397(8) Uani . . 1.000
    C C5E 1.0170(2) 0.37599(10) 0.14410(11) 0.0352(7) Uani . . 1.000
    C C6E 1.0227(2) 0.38071(11) 0.21716(11) 0.0366(7) Uani . . 1.000
    H H4X1 0.86200 0.81850 -0.01990 0.0710 Uiso calc . 0.500
    H H4X2 0.85490 0.89620 0.00180 0.0710 Uiso calc . 0.500
    H H2A 0.59610 0.71410 0.13600 0.0420 Uiso calc . 0.500
    H H2X 0.53930 0.68770 0.14850 0.0420 Uiso calc . 0.500
    H H3A 0.76010 0.77340 0.04610 0.0560 Uiso calc . 0.500
    H H3X 0.71310 0.72220 0.05330 0.0560 Uiso calc . 0.500
    H H5A 0.66840 0.96470 0.13550 0.0420 Uiso calc . 0.500
    H H5X 0.70910 0.93090 0.10510 0.0420 Uiso calc . 0.500
    H H6A 0.50200 0.90540 0.22270 0.0350 Uiso calc . 0.500
    H H6X 0.53430 0.89220 0.20650 0.0350 Uiso calc . 0.500
    H H21A 0.51670 0.82930 0.36600 0.0410 Uiso calc R 1.000
    H H31A 0.65780 0.78870 0.46820 0.0420 Uiso calc R 1.000
    H H41A 0.88420 0.89210 -0.00330 0.0710 Uiso calc . 0.500
    H H42A 0.84150 0.96160 0.03180 0.0710 Uiso calc . 0.500
    H H43A 0.77900 0.68790 0.54230 0.0610 Uiso calc R 1.000
    H H44A 0.77480 0.60950 0.52300 0.0610 Uiso calc R 1.000
    H H51A 0.64890 0.58030 0.41580 0.0410 Uiso calc R 1.000
    H H61A 0.51060 0.62170 0.31300 0.0400 Uiso calc R 1.000
    H H2B 0.55560 0.32980 0.13760 0.0520 Uiso calc R 1.000
    H H3B 0.40230 0.43530 0.10490 0.0680 Uiso calc R 1.000
    H H5B 0.37550 0.47750 0.31340 0.0710 Uiso calc R 1.000
    H H6B 0.52580 0.37190 0.34600 0.0560 Uiso calc R 1.000
    H H21B 0.52440 0.16650 0.19110 0.0480 Uiso calc R 1.000
    H H31B 0.38410 0.05990 0.22300 0.0560 Uiso calc R 1.000
    H H41B 0.24760 0.55830 0.21900 0.1110 Uiso calc R 1.000
    H H42B 0.26130 0.54210 0.14040 0.1110 Uiso calc R 1.000
    H H43B 0.28020 -0.02920 0.31690 0.0870 Uiso calc R 1.000
    H H44B 0.30070 -0.02120 0.39660 0.0870 Uiso calc R 1.000
    H H51B 0.43790 0.08140 0.43430 0.0530 Uiso calc R 1.000
    H H61B 0.57670 0.18880 0.40160 0.0450 Uiso calc R 1.000
    H H2F 0.30440 0.94330 0.06150 0.0650 Uiso calc R 1.000
    H H4F 0.02220 0.77780 0.15300 0.0480 Uiso calc R 1.000
    H H6F 0.32850 0.74650 -0.01630 0.0860 Uiso calc R 1.000
    H H2C 0.98430 0.79300 0.34720 0.0420 Uiso calc R 1.000
    H H4C 1.26600 0.71310 0.51250 0.0390 Uiso calc R 1.000
    H H6C 1.08860 0.57540 0.38140 0.0530 Uiso calc R 1.000
    H H2D -0.04410 0.08240 0.43990 0.0380 Uiso calc R 1.000
    H H4D -0.20710 0.00310 0.26240 0.0520 Uiso calc R 1.000
    H H6D 0.08130 0.17970 0.23950 0.0400 Uiso calc R 1.000
    H H2E 0.77470 0.52190 0.22260 0.0480 Uiso calc R 1.000
    H H4E 0.92920 0.42100 0.04830 0.0480 Uiso calc R 1.000
    H H6E 1.08720 0.34760 0.24730 0.0440 Uiso calc R 1.000
loop_
    _atom_site_aniso_label
    _atom_site_aniso_U_11
    _atom_site_aniso_U_22
    _atom_site_aniso_U_33
    _atom_site_aniso_U_12
    _atom_site_aniso_U_13
    _atom_site_aniso_U_23
    S1A 0.0317(3) 0.0441(3) 0.0353(3) -0.0037(3) -0.0080(2) 0.0057(3)
    O1A 0.0360(8) 0.0693(11) 0.0431(9) 0.0214(8) 0.0034(7) 0.0111(8)
    O11A 0.0771(11) 0.0574(11) 0.0677(11) -0.0303(9) -0.0429(9) 0.0119(9)
    N4A 0.0402(14) 0.088(2) 0.0441(18) -0.0020(19) 0.0090(14) 0.0093(18)
    N4X 0.0402(14) 0.088(2) 0.0441(18) -0.0020(19) 0.0090(14) 0.0093(18)
    N41A 0.0749(13) 0.0345(11) 0.0443(12) -0.0022(9) -0.0296(10) 0.0012(9)
    C1A 0.0286(11) 0.0487(14) 0.0251(12) 0.0100(10) -0.0058(9) 0.0012(11)
    C2A 0.042(4) 0.026(4) 0.0388(18) 0.008(3) -0.013(2) -0.010(4)
    C2X 0.042(4) 0.026(4) 0.0388(18) 0.008(3) -0.013(2) -0.010(4)
    C3A 0.045(3) 0.055(4) 0.036(2) 0.013(3) 0.0011(19) 0.007(4)
    C3X 0.045(3) 0.055(4) 0.036(2) 0.013(3) 0.0011(19) 0.007(4)
    C4A 0.0231(16) 0.057(4) 0.017(2) 0.009(3) -0.0010(14) -0.004(3)
    C4X 0.0231(16) 0.057(4) 0.017(2) 0.009(3) -0.0010(14) -0.004(3)
    C5A 0.032(2) 0.038(3) 0.034(3) 0.000(3) -0.005(2) -0.001(2)
    C5X 0.032(2) 0.038(3) 0.034(3) 0.000(3) -0.005(2) -0.001(2)
    C6A 0.031(3) 0.021(6) 0.037(4) 0.005(3) -0.004(2) -0.012(3)
    C6X 0.031(3) 0.021(6) 0.037(4) 0.005(3) -0.004(2) -0.012(3)
    C11A 0.0262(10) 0.0339(12) 0.0305(12) -0.0049(9) -0.0031(9) 0.0021(9)
    C21A 0.0361(11) 0.0264(11) 0.0385(13) -0.0001(9) -0.0026(10) 0.0006(10)
    C31A 0.0408(12) 0.0307(12) 0.0358(13) -0.0062(9) -0.0079(10) -0.0066(10)
    C41A 0.0359(11) 0.0314(12) 0.0301(12) -0.0039(9) -0.0061(9) 0.0017(10)
    C51A 0.0421(12) 0.0236(11) 0.0355(12) -0.0016(9) -0.0046(10) 0.0011(9)
    C61A 0.0403(12) 0.0307(12) 0.0309(12) -0.0067(9) -0.0032(10) -0.0042(9)
    S1B 0.0287(3) 0.0283(3) 0.0534(4) -0.0025(2) -0.0064(3) 0.0047(3)
    O1B 0.0386(8) 0.0394(9) 0.0673(11) 0.0012(7) 0.0173(8) 0.0064(8)
    O11B 0.0470(9) 0.0418(9) 0.0735(11) -0.0099(7) -0.0330(8) 0.0039(8)
    N4B 0.0573(13) 0.0454(13) 0.167(3) 0.0159(11) -0.0117(15) 0.0187(15)
    N41B 0.0598(13) 0.0407(12) 0.1129(18) -0.0171(10) 0.0085(13) 0.0056(12)
    C1B 0.0284(11) 0.0272(11) 0.0472(14) -0.0048(9) -0.0046(10) 0.0004(10)
    C2B 0.0406(13) 0.0365(13) 0.0530(15) -0.0021(10) -0.0102(11) -0.0014(11)
    C3B 0.0477(14) 0.0428(15) 0.0765(19) -0.0083(12) -0.0264(13) 0.0156(14)
    C4B 0.0311(13) 0.0288(14) 0.117(2) -0.0011(10) -0.0060(15) 0.0090(16)
    C5B 0.0483(15) 0.0386(15) 0.091(2) 0.0009(12) 0.0087(15) -0.0125(15)
    C6B 0.0446(13) 0.0387(13) 0.0566(15) -0.0033(11) 0.0002(12) -0.0045(12)
    C11B 0.0266(10) 0.0258(11) 0.0372(13) -0.0007(8) -0.0027(9) 0.0015(9)
    C21B 0.0397(12) 0.0441(14) 0.0351(13) -0.0032(10) -0.0015(10) -0.0032(11)
    C31B 0.0389(13) 0.0416(14) 0.0614(17) -0.0077(11) -0.0060(12) -0.0145(12)
    C41B 0.0285(12) 0.0282(13) 0.0757(18) -0.0014(9) 0.0062(12) 0.0017(12)
    C51B 0.0425(13) 0.0409(14) 0.0431(14) 0.0044(11) 0.0070(11) 0.0143(11)
    C61B 0.0352(12) 0.0359(12) 0.0400(14) 0.0028(10) -0.0054(10) -0.0029(10)
    O11' 0.092(2) 0.117(5) 0.0410(14) -0.002(4) 0.0015(14) -0.012(3)
    O11F 0.092(2) 0.117(5) 0.0410(14) -0.002(4) 0.0015(14) -0.012(3)
    O12' 0.0806(17) 0.071(4) 0.077(3) -0.038(4) -0.0293(18) 0.029(3)
    O12F 0.0806(17) 0.071(4) 0.077(3) -0.038(4) -0.0293(18) 0.029(3)
    O31F 0.0742(13) 0.0491(12) 0.166(2) -0.0032(10) -0.0150(13) -0.0486(13)
    O32F 0.0468(10) 0.0728(13) 0.0723(13) 0.0154(9) -0.0068(9) -0.0275(10)
    O51' 0.087(7) 0.0425(14) 0.063(5) -0.020(4) 0.001(4) -0.001(3)
    O51F 0.087(7) 0.0425(14) 0.063(5) -0.020(4) 0.001(4) -0.001(3)
    O52' 0.100(5) 0.037(3) 0.086(5) 0.014(2) -0.023(3) -0.025(3)
    O52F 0.100(5) 0.037(3) 0.086(5) 0.014(2) -0.023(3) -0.025(3)
    N11' 0.061(2) 0.076(7) 0.039(2) 0.016(5) -0.0221(17) -0.010(5)
    N11F 0.061(2) 0.076(7) 0.039(2) 0.016(5) -0.0221(17) -0.010(5)
    N31F 0.0421(12) 0.0469(14) 0.0826(17) 0.0120(11) -0.0209(12) -0.0223(12)
    N51F 0.122(3) 0.054(2) 0.078(2) 0.0342(18) -0.0631(19) -0.0293(16)
    C1F 0.0444(16) 0.136(3) 0.0282(15) 0.0172(19) -0.0141(13) 0.0013(18)
    C2F 0.0412(14) 0.0636(17) 0.0546(17) -0.0026(12) -0.0251(13) 0.0140(14)
    C3F 0.0346(12) 0.0406(14) 0.0462(14) 0.0096(10) -0.0202(11) -0.0107(12)
    C4F 0.0399(12) 0.0386(13) 0.0430(14) 0.0068(10) -0.0203(11) -0.0066(11)
    C5F 0.0685(17) 0.0486(16) 0.0443(16) 0.0230(13) -0.0310(14) -0.0176(13)
    C6F 0.072(2) 0.111(3) 0.0376(17) 0.0429(19) -0.0265(15) -0.0292(18)
    O11C 0.178(2) 0.0708(14) 0.0599(13) -0.0583(14) -0.0368(13) -0.0059(11)
    O12C 0.0562(11) 0.1047(16) 0.0502(11) -0.0182(10) -0.0188(9) 0.0135(11)
    O31C 0.0645(10) 0.0328(9) 0.0648(11) 0.0111(8) 0.0039(9) 0.0032(8)
    O32C 0.0604(10) 0.0449(10) 0.0633(11) -0.0057(8) -0.0109(9) -0.0212(8)
    O51C 0.0649(11) 0.0585(11) 0.0499(11) 0.0078(9) -0.0064(9) 0.0120(9)
    O52C 0.173(2) 0.0268(10) 0.0910(15) 0.0110(11) -0.0330(14) -0.0085(10)
    N11C 0.0445(11) 0.0305(11) 0.0418(11) 0.0008(9) 0.0080(9) -0.0044(9)
    N31C 0.0719(15) 0.0686(16) 0.0441(14) -0.0408(13) -0.0111(11) 0.0057(12)
    N51C 0.0752(15) 0.0358(13) 0.0414(12) 0.0049(11) 0.0045(11) 0.0050(10)
    C1C 0.0437(13) 0.0448(14) 0.0305(12) -0.0210(10) -0.0024(10) -0.0001(11)
    C2C 0.0304(11) 0.0382(13) 0.0354(13) -0.0054(9) 0.0026(10) 0.0041(10)
    C3C 0.0300(11) 0.0276(11) 0.0322(12) -0.0015(9) 0.0050(9) -0.0033(9)
    C4C 0.0343(11) 0.0351(12) 0.0294(12) -0.0054(9) 0.0021(9) -0.0048(10)
    C5C 0.0479(13) 0.0273(12) 0.0310(12) -0.0028(10) 0.0038(10) 0.0019(10)
    C6C 0.0640(15) 0.0316(13) 0.0361(13) -0.0164(11) 0.0023(12) -0.0028(10)
    O11D 0.0498(9) 0.0346(9) 0.0554(10) -0.0139(7) -0.0074(8) 0.0036(8)
    O12D 0.0627(10) 0.0622(11) 0.0361(10) -0.0180(8) -0.0029(8) -0.0162(8)
    O31D 0.0836(13) 0.0421(10) 0.0847(14) -0.0051(9) 0.0331(12) 0.0034(10)
    O32D 0.0762(13) 0.0443(11) 0.1481(19) -0.0303(10) -0.0290(13) 0.0046(12)
    O51D 0.1170(16) 0.0956(15) 0.0795(14) 0.0097(13) -0.0617(13) -0.0396(12)
    O52D 0.167(2) 0.0766(15) 0.0412(12) -0.0144(14) -0.0097(13) -0.0116(11)
    N11D 0.0350(10) 0.0310(10) 0.0419(12) -0.0001(8) -0.0061(9) -0.0076(9)
    N31D 0.0420(12) 0.0291(12) 0.0970(19) 0.0020(9) 0.0048(13) -0.0001(13)
    N51D 0.0900(18) 0.0486(14) 0.0531(16) 0.0211(13) -0.0313(14) -0.0218(12)
    C1D 0.0257(10) 0.0242(11) 0.0346(12) 0.0019(8) -0.0034(9) -0.0083(9)
    C2D 0.0333(11) 0.0260(11) 0.0367(12) 0.0059(9) -0.0010(10) -0.0060(10)
    C3D 0.0293(11) 0.0216(11) 0.0589(16) 0.0030(9) -0.0002(11) -0.0083(10)
    C4D 0.0388(12) 0.0270(12) 0.0692(18) 0.0083(10) -0.0229(12) -0.0210(12)
    C5D 0.0473(13) 0.0307(12) 0.0391(14) 0.0115(10) -0.0170(11) -0.0137(11)
    C6D 0.0336(11) 0.0271(11) 0.0385(13) 0.0082(9) -0.0045(10) -0.0051(10)
    O11E 0.0944(15) 0.1181(17) 0.0475(12) 0.0032(13) -0.0249(11) -0.0178(11)
    O12E 0.1133(15) 0.0687(12) 0.0515(11) -0.0099(11) 0.0321(11) -0.0192(10)
    O31E 0.0678(12) 0.0477(11) 0.1024(15) 0.0130(9) -0.0069(11) -0.0086(10)
    O32E 0.1282(17) 0.0727(14) 0.0597(13) 0.0223(12) -0.0317(12) 0.0008(11)
    O51E 0.1281(16) 0.0698(13) 0.0460(11) 0.0309(11) -0.0065(11) -0.0224(10)
    O52E 0.0651(11) 0.0416(10) 0.0708(12) 0.0081(8) -0.0112(9) -0.0083(9)
    N11E 0.0673(15) 0.0548(14) 0.0414(13) -0.0252(11) 0.0085(12) -0.0122(11)
    N31E 0.0619(14) 0.0349(12) 0.0694(16) -0.0041(10) -0.0147(12) -0.0045(12)
    N51E 0.0656(14) 0.0366(12) 0.0473(14) 0.0010(10) -0.0013(11) -0.0075(10)
    C1E 0.0423(13) 0.0357(13) 0.0327(13) -0.0170(10) 0.0026(10) -0.0085(10)
    C2E 0.0357(12) 0.0342(13) 0.0519(15) -0.0119(10) 0.0052(11) -0.0152(11)
    C3E 0.0413(12) 0.0288(12) 0.0456(14) -0.0059(10) -0.0070(11) -0.0053(11)
    C4E 0.0534(14) 0.0349(13) 0.0321(12) -0.0082(11) -0.0017(11) -0.0073(10)
    C5E 0.0423(12) 0.0254(11) 0.0387(13) -0.0059(9) -0.0002(10) -0.0061(10)
    C6E 0.0387(12) 0.0350(12) 0.0361(13) -0.0146(10) -0.0038(10) 0.0005(10)
_geom_special_details
;
Bond distances, angles <i>etc</i>. have been calculated using the rounded
fractional coordinates. All su's are estimated from the variances of the
(full) variance-covariance matrix. The cell e.s.d.'s are taken into account in
the estimation of distances, angles and torsion angles
;
loop_
    _geom_bond_atom_site_label_1
    _geom_bond_atom_site_label_2
    _geom_bond_site_symmetry_1
    _geom_bond_site_symmetry_2
    _geom_bond_distance
    _geom_bond_publ_flag
    S1A O1A . . 1.4417(15) no
    S1A O11A . . 1.4405(16) no
    S1A C1A . . 1.7456(19) no
    S1A C11A . . 1.7494(19) no
    S1B C1B . . 1.7543(19) no
    S1B O1B . . 1.4464(15) no
    S1B O11B . . 1.4413(15) no
    S1B C11B . . 1.7566(19) no
    O11' N11' . . 1.237(10) no
    O11F N11F . . 1.239(11) no
    O12' N11' . . 1.177(9) no
    O12F N11F . . 1.256(9) no
    O31F N31F . . 1.224(3) no
    O32F N31F . . 1.211(3) no
    O51' N51F . . 1.523(10) no
    O51F N51F . . 0.926(10) no
    O52' N51F . . 1.155(8) no
    O52F N51F . . 1.382(8) no
    O11C N31C . . 1.224(3) no
    O12C N31C . . 1.215(3) no
    O31C N11C . . 1.222(2) no
    O32C N11C . . 1.218(2) no
    O51C N51C . . 1.208(3) no
    O52C N51C . . 1.211(3) no
    O11D N11D . . 1.219(2) no
    O12D N11D . . 1.227(2) no
    O31D N31D . . 1.219(4) no
    O32D N31D . . 1.222(3) no
    O51D N51D . . 1.219(3) no
    O52D N51D . . 1.217(3) no
    N4A C4A . . 1.397(6) no
    N4X C4X . . 1.385(7) no
    O11E N11E . . 1.215(3) no
    O12E N11E . . 1.213(3) no
    O31E N31E . . 1.216(3) no
    O32E N31E . . 1.225(3) no
    N41A C41A . . 1.361(2) no
    O51E N51E . . 1.227(3) no
    O52E N51E . . 1.218(2) no
    N4A H42A . . 0.8800 no
    N4A H41A . . 0.8800 no
    N4X H4X2 . . 0.8800 no
    N4X H4X1 . . 0.8800 no
    N41A H43A . . 0.8800 no
    N41A H44A . . 0.8800 no
    N4B C4B . . 1.385(3) no
    N41B C41B . . 1.380(3) no
    N4B H42B . . 0.8800 no
    N4B H41B . . 0.8800 no
    N41B H44B . . 0.8800 no
    N41B H43B . . 0.8800 no
    N11' C1F . . 1.485(10) no
    N11F C1F . . 1.604(10) no
    N31F C3F . . 1.475(3) no
    N51F C5F . . 1.471(4) no
    N11C C3C . . 1.473(2) no
    N31C C1C . . 1.477(3) no
    N51C C5C . . 1.476(3) no
    N11D C1D . . 1.475(2) no
    N31D C3D . . 1.477(3) no
    N51D C5D . . 1.481(3) no
    C1A C6A . . 1.563(11) no
    C1A C2X . . 1.506(8) no
    C1A C2A . . 1.296(10) no
    C1A C6X . . 1.208(12) no
    C2A C3A . . 1.401(13) no
    C2X C3X . . 1.325(13) no
    C3A C4A . . 1.378(9) no
    C3X C4X . . 1.355(9) no
    C4A C5A . . 1.438(8) no
    C4X C5X . . 1.422(9) no
    C5A C6A . . 1.339(15) no
    C5X C6X . . 1.432(14) no
    C11A C21A . . 1.388(3) no
    C11A C61A . . 1.382(3) no
    N11E C1E . . 1.481(3) no
    C21A C31A . . 1.376(3) no
    C31A C41A . . 1.395(3) no
    N31E C3E . . 1.473(3) no
    C41A C51A . . 1.404(3) no
    C51A C61A . . 1.375(3) no
    N51E C5E . . 1.466(3) no
    C2A H2A . . 0.9500 no
    C2X H2X . . 0.9500 no
    C3A H3A . . 0.9500 no
    C3X H3X . . 0.9500 no
    C5A H5A . . 0.9500 no
    C5X H5X . . 0.9500 no
    C6A H6A . . 0.9500 no
    C6X H6X . . 0.9500 no
    C21A H21A . . 0.9500 no
    C31A H31A . . 0.9500 no
    C51A H51A . . 0.9500 no
    C61A H61A . . 0.9500 no
    C1B C6B . . 1.388(3) no
    C1B C2B . . 1.378(3) no
    C2B C3B . . 1.377(3) no
    C3B C4B . . 1.392(4) no
    C4B C5B . . 1.383(4) no
    C5B C6B . . 1.369(3) no
    C11B C61B . . 1.378(3) no
    C11B C21B . . 1.386(3) no
    C21B C31B . . 1.374(3) no
    C31B C41B . . 1.384(3) no
    C41B C51B . . 1.396(3) no
    C51B C61B . . 1.380(3) no
    C2B H2B . . 0.9500 no
    C3B H3B . . 0.9500 no
    C5B H5B . . 0.9500 no
    C6B H6B . . 0.9500 no
    C21B H21B . . 0.9500 no
    C31B H31B . . 0.9500 no
    C51B H51B . . 0.9500 no
    C61B H61B . . 0.9500 no
    C1F C2F . . 1.362(4) no
    C1F C6F . . 1.360(5) no
    C2F C3F . . 1.382(3) no
    C3F C4F . . 1.373(3) no
    C4F C5F . . 1.365(3) no
    C5F C6F . . 1.368(4) no
    C2F H2F . . 0.9500 no
    C4F H4F . . 0.9500 no
    C6F H6F . . 0.9500 no
    C1C C6C . . 1.370(3) no
    C1C C2C . . 1.364(3) no
    C2C C3C . . 1.374(3) no
    C3C C4C . . 1.376(3) no
    C4C C5C . . 1.368(3) no
    C5C C6C . . 1.380(3) no
    C2C H2C . . 0.9500 no
    C4C H4C . . 0.9500 no
    C6C H6C . . 0.9500 no
    C1D C2D . . 1.373(3) no
    C1D C6D . . 1.375(3) no
    C2D C3D . . 1.377(3) no
    C3D C4D . . 1.374(3) no
    C4D C5D . . 1.380(3) no
    C5D C6D . . 1.374(3) no
    C2D H2D . . 0.9500 no
    C4D H4D . . 0.9500 no
    C6D H6D . . 0.9500 no
    C1E C2E . . 1.376(3) no
    C1E C6E . . 1.371(3) no
    C2E C3E . . 1.380(3) no
    C3E C4E . . 1.372(3) no
    C4E C5E . . 1.375(3) no
    C5E C6E . . 1.376(3) no
    C2E H2E . . 0.9500 no
    C4E H4E . . 0.9500 no
    C6E H6E . . 0.9500 no
loop_
    _geom_angle_atom_site_label_1
    _geom_angle_atom_site_label_2
    _geom_angle_atom_site_label_3
    _geom_angle_site_symmetry_1
    _geom_angle_site_symmetry_2
    _geom_angle_site_symmetry_3
    _geom_angle
    _geom_angle_publ_flag
    O1A S1A O11A . . . 118.15(9) no
    O1A S1A C1A . . . 106.20(9) no
    O1A S1A C11A . . . 107.65(9) no
    O11A S1A C1A . . . 108.53(10) no
    O11A S1A C11A . . . 107.83(9) no
    C1A S1A C11A . . . 108.13(8) no
    O1B S1B O11B . . . 118.73(8) no
    O1B S1B C1B . . . 106.63(9) no
    O1B S1B C11B . . . 106.91(9) no
    O11B S1B C1B . . . 107.67(9) no
    O11B S1B C11B . . . 107.47(9) no
    C1B S1B C11B . . . 109.20(8) no
    C4A N4A H42A . . . 120.00 no
    H41A N4A H42A . . . 120.00 no
    C4A N4A H41A . . . 120.00 no
    C4X N4X H4X1 . . . 120.00 no
    C4X N4X H4X2 . . . 120.00 no
    H4X1 N4X H4X2 . . . 120.00 no
    C41A N41A H43A . . . 120.00 no
    H43A N41A H44A . . . 120.00 no
    C41A N41A H44A . . . 120.00 no
    H41B N4B H42B . . . 120.00 no
    C4B N4B H42B . . . 120.00 no
    C4B N4B H41B . . . 120.00 no
    C41B N41B H43B . . . 120.00 no
    C41B N41B H44B . . . 120.00 no
    H43B N41B H44B . . . 120.00 no
    O11' N11' O12' . . . 133.5(10) no
    O11' N11' C1F . . . 121.8(7) no
    O12' N11' C1F . . . 104.7(7) no
    O12F N11F C1F . . . 125.6(7) no
    O11F N11F O12F . . . 124.3(9) no
    O11F N11F C1F . . . 110.1(6) no
    O31F N31F O32F . . . 124.4(2) no
    O32F N31F C3F . . . 118.24(18) no
    O31F N31F C3F . . . 117.33(19) no
    O51F N51F C5F . . . 121.1(7) no
    O51' N51F O52' . . . 109.4(6) no
    O52F N51F C5F . . . 103.0(4) no
    O52' N51F C5F . . . 135.4(5) no
    O51' N51F C5F . . . 115.0(5) no
    O51F N51F O52F . . . 135.9(8) no
    O31C N11C O32C . . . 123.96(17) no
    O31C N11C C3C . . . 118.02(16) no
    O32C N11C C3C . . . 118.01(16) no
    O11C N31C C1C . . . 116.3(2) no
    O11C N31C O12C . . . 125.8(2) no
    O12C N31C C1C . . . 117.9(2) no
    O51C N51C C5C . . . 118.15(19) no
    O51C N51C O52C . . . 124.4(2) no
    O52C N51C C5C . . . 117.4(2) no
    O11D N11D O12D . . . 124.08(17) no
    O11D N11D C1D . . . 118.57(17) no
    O12D N11D C1D . . . 117.35(16) no
    O32D N31D C3D . . . 117.2(2) no
    O31D N31D O32D . . . 125.0(2) no
    O31D N31D C3D . . . 117.86(18) no
    O51D N51D O52D . . . 125.4(2) no
    O51D N51D C5D . . . 116.9(2) no
    O52D N51D C5D . . . 117.8(2) no
    S1A C1A C6X . . . 127.0(6) no
    C2A C1A C6A . . . 114.2(6) no
    S1A C1A C2X . . . 110.2(4) no
    S1A C1A C2A . . . 132.7(4) no
    C2X C1A C6X . . . 122.8(7) no
    S1A C1A C6A . . . 113.1(5) no
    C1A C2A C3A . . . 127.5(5) no
    C1A C2X C3X . . . 115.2(5) no
    C2A C3A C4A . . . 118.1(6) no
    C2X C3X C4X . . . 123.4(6) no
    N4A C4A C5A . . . 117.0(5) no
    N4A C4A C3A . . . 123.0(5) no
    C3A C4A C5A . . . 120.0(5) no
    C3X C4X C5X . . . 119.9(5) no
    N4X C4X C3X . . . 123.6(6) no
    N4X C4X C5X . . . 116.6(6) no
    C4A C5A C6A . . . 120.6(7) no
    C4X C5X C6X . . . 116.2(6) no
    C1A C6A C5A . . . 119.6(10) no
    C1A C6X C5X . . . 122.6(10) no
    S1A C11A C21A . . . 119.15(14) no
    C21A C11A C61A . . . 120.05(17) no
    S1A C11A C61A . . . 120.79(14) no
    O12E N11E C1E . . . 117.2(2) no
    O11E N11E O12E . . . 125.0(2) no
    O11E N11E C1E . . . 117.8(2) no
    C11A C21A C31A . . . 119.96(18) no
    C21A C31A C41A . . . 120.87(18) no
    O32E N31E C3E . . . 117.32(18) no
    O31E N31E O32E . . . 124.5(2) no
    O31E N31E C3E . . . 118.2(2) no
    C31A C41A C51A . . . 118.35(16) no
    N41A C41A C51A . . . 120.82(17) no
    N41A C41A C31A . . . 120.82(17) no
    C41A C51A C61A . . . 120.65(17) no
    O52E N51E C5E . . . 118.28(18) no
    O51E N51E O52E . . . 124.29(19) no
    O51E N51E C5E . . . 117.44(17) no
    C11A C61A C51A . . . 120.11(18) no
    C1A C2A H2A . . . 116.00 no
    C3A C2A H2A . . . 116.00 no
    C1A C2X H2X . . . 122.00 no
    C3X C2X H2X . . . 122.00 no
    C4A C3A H3A . . . 121.00 no
    C2A C3A H3A . . . 121.00 no
    C4X C3X H3X . . . 118.00 no
    C2X C3X H3X . . . 118.00 no
    C6A C5A H5A . . . 120.00 no
    C4A C5A H5A . . . 120.00 no
    C4X C5X H5X . . . 122.00 no
    C6X C5X H5X . . . 122.00 no
    C5A C6A H6A . . . 120.00 no
    C1A C6A H6A . . . 120.00 no
    C5X C6X H6X . . . 119.00 no
    C1A C6X H6X . . . 119.00 no
    C11A C21A H21A . . . 120.00 no
    C31A C21A H21A . . . 120.00 no
    C21A C31A H31A . . . 120.00 no
    C41A C31A H31A . . . 120.00 no
    C41A C51A H51A . . . 120.00 no
    C61A C51A H51A . . . 120.00 no
    C11A C61A H61A . . . 120.00 no
    C51A C61A H61A . . . 120.00 no
    S1B C1B C2B . . . 120.05(15) no
    S1B C1B C6B . . . 120.34(16) no
    C2B C1B C6B . . . 119.51(18) no
    C1B C2B C3B . . . 120.5(2) no
    C2B C3B C4B . . . 120.1(2) no
    N4B C4B C5B . . . 121.4(3) no
    N4B C4B C3B . . . 119.6(3) no
    C3B C4B C5B . . . 118.9(2) no
    C4B C5B C6B . . . 121.0(2) no
    C1B C6B C5B . . . 120.0(2) no
    S1B C11B C21B . . . 119.53(15) no
    C21B C11B C61B . . . 119.31(17) no
    S1B C11B C61B . . . 121.05(15) no
    C11B C21B C31B . . . 120.49(19) no
    C21B C31B C41B . . . 120.6(2) no
    N41B C41B C51B . . . 120.5(2) no
    C31B C41B C51B . . . 118.88(19) no
    N41B C41B C31B . . . 120.7(2) no
    C41B C51B C61B . . . 120.2(2) no
    C11B C61B C51B . . . 120.52(19) no
    C3B C2B H2B . . . 120.00 no
    C1B C2B H2B . . . 120.00 no
    C2B C3B H3B . . . 120.00 no
    C4B C3B H3B . . . 120.00 no
    C6B C5B H5B . . . 119.00 no
    C4B C5B H5B . . . 120.00 no
    C5B C6B H6B . . . 120.00 no
    C1B C6B H6B . . . 120.00 no
    C11B C21B H21B . . . 120.00 no
    C31B C21B H21B . . . 120.00 no
    C21B C31B H31B . . . 120.00 no
    C41B C31B H31B . . . 120.00 no
    C61B C51B H51B . . . 120.00 no
    C41B C51B H51B . . . 120.00 no
    C11B C61B H61B . . . 120.00 no
    C51B C61B H61B . . . 120.00 no
    N11' C1F C6F . . . 105.3(4) no
    N11F C1F C6F . . . 131.2(4) no
    C2F C1F C6F . . . 122.8(2) no
    N11' C1F C2F . . . 131.8(4) no
    N11F C1F C2F . . . 106.1(4) no
    C1F C2F C3F . . . 116.9(2) no
    N31F C3F C4F . . . 118.23(18) no
    C2F C3F C4F . . . 123.3(2) no
    N31F C3F C2F . . . 118.5(2) no
    C3F C4F C5F . . . 116.01(19) no
    N51F C5F C6F . . . 117.7(3) no
    C4F C5F C6F . . . 123.5(2) no
    N51F C5F C4F . . . 118.7(2) no
    C1F C6F C5F . . . 117.6(3) no
    C1F C2F H2F . . . 122.00 no
    C3F C2F H2F . . . 122.00 no
    C3F C4F H4F . . . 122.00 no
    C5F C4F H4F . . . 122.00 no
    C5F C6F H6F . . . 121.00 no
    C1F C6F H6F . . . 121.00 no
    C2C C1C C6C . . . 123.08(19) no
    N31C C1C C2C . . . 117.67(19) no
    N31C C1C C6C . . . 119.1(2) no
    C1C C2C C3C . . . 116.67(18) no
    N11C C3C C4C . . . 118.63(16) no
    N11C C3C C2C . . . 117.75(17) no
    C2C C3C C4C . . . 123.44(18) no
    C3C C4C C5C . . . 116.95(17) no
    C4C C5C C6C . . . 122.29(19) no
    N51C C5C C6C . . . 118.22(19) no
    N51C C5C C4C . . . 119.38(17) no
    C1C C6C C5C . . . 117.6(2) no
    C1C C2C H2C . . . 122.00 no
    C3C C2C H2C . . . 122.00 no
    C5C C4C H4C . . . 121.00 no
    C3C C4C H4C . . . 122.00 no
    C5C C6C H6C . . . 121.00 no
    C1C C6C H6C . . . 121.00 no
    C2D C1D C6D . . . 123.37(17) no
    N11D C1D C2D . . . 118.66(17) no
    N11D C1D C6D . . . 117.95(16) no
    C1D C2D C3D . . . 117.14(19) no
    N31D C3D C4D . . . 119.01(18) no
    C2D C3D C4D . . . 122.50(18) no
    N31D C3D C2D . . . 118.5(2) no
    C3D C4D C5D . . . 117.37(18) no
    N51D C5D C4D . . . 119.52(19) no
    N51D C5D C6D . . . 117.56(18) no
    C4D C5D C6D . . . 122.91(19) no
    C1D C6D C5D . . . 116.67(17) no
    C3D C2D H2D . . . 121.00 no
    C1D C2D H2D . . . 121.00 no
    C3D C4D H4D . . . 121.00 no
    C5D C4D H4D . . . 121.00 no
    C5D C6D H6D . . . 122.00 no
    C1D C6D H6D . . . 122.00 no
    N11E C1E C2E . . . 118.68(18) no
    N11E C1E C6E . . . 118.33(18) no
    C2E C1E C6E . . . 122.98(19) no
    C1E C2E C3E . . . 117.25(18) no
    N31E C3E C2E . . . 118.68(18) no
    N31E C3E C4E . . . 118.98(19) no
    C2E C3E C4E . . . 122.33(19) no
    C3E C4E C5E . . . 117.58(19) no
    N51E C5E C4E . . . 118.71(18) no
    N51E C5E C6E . . . 118.52(17) no
    C4E C5E C6E . . . 122.76(18) no
    C1E C6E C5E . . . 117.04(18) no
    C1E C2E H2E . . . 121.00 no
    C3E C2E H2E . . . 121.00 no
    C3E C4E H4E . . . 121.00 no
    C5E C4E H4E . . . 121.00 no
    C1E C6E H6E . . . 121.00 no
    C5E C6E H6E . . . 121.00 no
loop_
    _geom_torsion_atom_site_label_1
    _geom_torsion_atom_site_label_2
    _geom_torsion_atom_site_label_3
    _geom_torsion_atom_site_label_4
    _geom_torsion_site_symmetry_1
    _geom_torsion_site_symmetry_2
    _geom_torsion_site_symmetry_3
    _geom_torsion_site_symmetry_4
    _geom_torsion
    _geom_torsion_publ_flag
    O1A S1A C1A C2A . . . . -156.7(6) no
    O1A S1A C1A C6A . . . . 24.6(6) no
    O11A S1A C1A C2A . . . . -28.7(7) no
    O11A S1A C1A C6A . . . . 152.5(6) no
    C11A S1A C1A C2A . . . . 88.0(6) no
    C11A S1A C1A C6A . . . . -90.8(6) no
    O1A S1A C11A C21A . . . . -31.97(17) no
    O1A S1A C11A C61A . . . . 147.63(14) no
    O11A S1A C11A C21A . . . . -160.46(15) no
    O11A S1A C11A C61A . . . . 19.14(18) no
    C1A S1A C11A C21A . . . . 82.38(17) no
    C1A S1A C11A C61A . . . . -98.03(16) no
    C1B S1B C11B C61B . . . . -101.70(16) no
    O11B S1B C1B C6B . . . . -26.78(17) no
    C11B S1B C1B C2B . . . . -94.11(16) no
    C11B S1B C1B C6B . . . . 89.61(17) no
    O1B S1B C11B C21B . . . . -32.92(17) no
    O1B S1B C1B C2B . . . . 21.07(17) no
    O1B S1B C1B C6B . . . . -155.22(15) no
    O11B S1B C1B C2B . . . . 149.51(15) no
    C1B S1B C11B C21B . . . . 82.08(17) no
    O1B S1B C11B C61B . . . . 143.30(15) no
    O11B S1B C11B C21B . . . . -161.40(14) no
    O11B S1B C11B C61B . . . . 14.82(17) no
    O11F N11F C1F C6F . . . . -12.2(10) no
    O12F N11F C1F C2F . . . . -10.0(10) no
    O12F N11F C1F C6F . . . . 171.1(7) no
    O11F N11F C1F C2F . . . . 166.7(6) no
    O31F N31F C3F C2F . . . . -7.6(3) no
    O31F N31F C3F C4F . . . . 170.44(19) no
    O32F N31F C3F C2F . . . . 173.1(2) no
    O32F N31F C3F C4F . . . . -8.8(3) no
    O51F N51F C5F C6F . . . . -166.6(8) no
    O51F N51F C5F C4F . . . . 15.6(9) no
    O52F N51F C5F C4F . . . . -166.0(4) no
    O52F N51F C5F C6F . . . . 11.8(5) no
    O32C N11C C3C C2C . . . . -165.13(18) no
    O31C N11C C3C C4C . . . . -170.91(17) no
    O32C N11C C3C C4C . . . . 10.1(3) no
    O31C N11C C3C C2C . . . . 13.9(3) no
    O11C N31C C1C C6C . . . . -8.4(3) no
    O11C N31C C1C C2C . . . . 167.5(2) no
    O12C N31C C1C C2C . . . . -11.2(3) no
    O12C N31C C1C C6C . . . . 172.9(2) no
    O51C N51C C5C C4C . . . . -3.4(3) no
    O51C N51C C5C C6C . . . . 172.9(2) no
    O52C N51C C5C C6C . . . . -5.0(3) no
    O52C N51C C5C C4C . . . . 178.8(2) no
    O12D N11D C1D C2D . . . . -3.5(2) no
    O11D N11D C1D C2D . . . . 177.22(16) no
    O12D N11D C1D C6D . . . . 175.08(16) no
    O11D N11D C1D C6D . . . . -4.3(2) no
    O31D N31D C3D C2D . . . . 0.8(3) no
    O32D N31D C3D C2D . . . . -179.74(17) no
    O31D N31D C3D C4D . . . . -177.44(18) no
    O32D N31D C3D C4D . . . . 2.0(3) no
    O51D N51D C5D C6D . . . . -166.8(2) no
    O52D N51D C5D C6D . . . . 12.8(3) no
    O52D N51D C5D C4D . . . . -168.6(2) no
    O51D N51D C5D C4D . . . . 11.8(3) no
    S1A C1A C2A C3A . . . . 177.5(6) no
    C2A C1A C6A C5A . . . . 2.8(14) no
    S1A C1A C6A C5A . . . . -178.2(8) no
    C6A C1A C2A C3A . . . . -3.8(13) no
    C1A C2A C3A C4A . . . . 2.2(14) no
    C2A C3A C4A C5A . . . . 0.8(10) no
    C2A C3A C4A N4A . . . . 178.6(7) no
    C3A C4A C5A C6A . . . . -1.5(11) no
    N4A C4A C5A C6A . . . . -179.4(8) no
    C4A C5A C6A C1A . . . . -0.3(14) no
    S1A C11A C61A C51A . . . . -178.27(14) no
    S1A C11A C21A C31A . . . . 178.72(14) no
    C61A C11A C21A C31A . . . . -0.9(3) no
    C21A C11A C61A C51A . . . . 1.3(3) no
    O11E N11E C1E C2E . . . . -167.3(2) no
    O12E N11E C1E C2E . . . . 12.5(3) no
    O12E N11E C1E C6E . . . . -168.3(2) no
    O11E N11E C1E C6E . . . . 11.8(3) no
    C11A C21A C31A C41A . . . . -0.2(3) no
    C21A C31A C41A C51A . . . . 0.8(3) no
    C21A C31A C41A N41A . . . . 179.94(17) no
    O32E N31E C3E C2E . . . . 173.00(18) no
    O31E N31E C3E C2E . . . . -7.0(3) no
    O31E N31E C3E C4E . . . . 171.87(18) no
    O32E N31E C3E C4E . . . . -8.2(3) no
    N41A C41A C51A C61A . . . . -179.49(17) no
    C31A C41A C51A C61A . . . . -0.3(3) no
    C41A C51A C61A C11A . . . . -0.7(3) no
    O52E N51E C5E C6E . . . . -8.5(3) no
    O51E N51E C5E C6E . . . . 171.95(17) no
    O51E N51E C5E C4E . . . . -6.4(3) no
    O52E N51E C5E C4E . . . . 173.22(17) no
    C2B C1B C6B C5B . . . . -1.0(3) no
    S1B C1B C2B C3B . . . . -175.63(16) no
    C6B C1B C2B C3B . . . . 0.7(3) no
    S1B C1B C6B C5B . . . . 175.26(16) no
    C1B C2B C3B C4B . . . . 0.4(3) no
    C2B C3B C4B C5B . . . . -1.1(4) no
    C2B C3B C4B N4B . . . . -179.6(2) no
    N4B C4B C5B C6B . . . . 179.3(2) no
    C3B C4B C5B C6B . . . . 0.8(4) no
    C4B C5B C6B C1B . . . . 0.3(3) no
    C61B C11B C21B C31B . . . . -0.8(3) no
    S1B C11B C21B C31B . . . . 175.52(14) no
    S1B C11B C61B C51B . . . . -175.17(14) no
    C21B C11B C61B C51B . . . . 1.1(3) no
    C11B C21B C31B C41B . . . . -0.3(3) no
    C21B C31B C41B N41B . . . . -179.27(17) no
    C21B C31B C41B C51B . . . . 1.1(3) no
    C31B C41B C51B C61B . . . . -0.8(3) no
    N41B C41B C51B C61B . . . . 179.56(17) no
    C41B C51B C61B C11B . . . . -0.3(3) no
    N11F C1F C6F C5F . . . . -180.0(5) no
    C6F C1F C2F C3F . . . . -1.2(4) no
    N11F C1F C2F C3F . . . . 179.7(4) no
    C2F C1F C6F C5F . . . . 1.3(4) no
    C1F C2F C3F N31F . . . . 177.5(2) no
    C1F C2F C3F C4F . . . . -0.5(3) no
    C2F C3F C4F C5F . . . . 2.1(3) no
    N31F C3F C4F C5F . . . . -175.89(19) no
    C3F C4F C5F N51F . . . . 175.7(2) no
    C3F C4F C5F C6F . . . . -2.1(3) no
    C4F C5F C6F C1F . . . . 0.5(4) no
    N51F C5F C6F C1F . . . . -177.3(3) no
    C2C C1C C6C C5C . . . . -0.8(3) no
    C6C C1C C2C C3C . . . . 1.4(3) no
    N31C C1C C6C C5C . . . . 174.94(19) no
    N31C C1C C2C C3C . . . . -174.40(18) no
    C1C C2C C3C N11C . . . . 174.02(16) no
    C1C C2C C3C C4C . . . . -1.0(3) no
    C2C C3C C4C C5C . . . . 0.0(3) no
    N11C C3C C4C C5C . . . . -174.94(16) no
    C3C C4C C5C C6C . . . . 0.7(3) no
    C3C C4C C5C N51C . . . . 176.74(17) no
    C4C C5C C6C C1C . . . . -0.3(3) no
    N51C C5C C6C C1C . . . . -176.43(19) no
    C6D C1D C2D C3D . . . . -1.9(3) no
    N11D C1D C6D C5D . . . . -176.21(16) no
    C2D C1D C6D C5D . . . . 2.3(3) no
    N11D C1D C2D C3D . . . . 176.53(16) no
    C1D C2D C3D N31D . . . . -178.16(16) no
    C1D C2D C3D C4D . . . . 0.0(3) no
    N31D C3D C4D C5D . . . . 179.57(16) no
    C2D C3D C4D C5D . . . . 1.4(3) no
    C3D C4D C5D N51D . . . . -179.61(18) no
    C3D C4D C5D C6D . . . . -1.1(3) no
    C4D C5D C6D C1D . . . . -0.7(3) no
    N51D C5D C6D C1D . . . . 177.89(17) no
    N11E C1E C2E C3E . . . . 178.05(18) no
    C6E C1E C2E C3E . . . . -1.1(3) no
    N11E C1E C6E C5E . . . . 179.83(18) no
    C2E C1E C6E C5E . . . . -1.1(3) no
    C1E C2E C3E N31E . . . . -179.14(16) no
    C1E C2E C3E C4E . . . . 2.1(3) no
    N31E C3E C4E C5E . . . . -179.66(16) no
    C2E C3E C4E C5E . . . . -0.9(3) no
    C3E C4E C5E N51E . . . . 176.83(16) no
    C3E C4E C5E C6E . . . . -1.4(3) no
    N51E C5E C6E C1E . . . . -175.91(16) no
    C4E C5E C6E C1E . . . . 2.4(3) no
loop_
    _geom_hbond_atom_site_label_D
    _geom_hbond_atom_site_label_H
    _geom_hbond_atom_site_label_A
    _geom_hbond_site_symmetry_A
    _geom_hbond_distance_DH
    _geom_hbond_distance_HA
    _geom_hbond_distance_DA
    _geom_hbond_angle_DHA
    _geom_hbond_publ_flag
    N4A H41A O52D 2_665 0.88 2.49 3.324(4) 160 yes
    N41A H43A O12D 2_666 0.88 2.46 3.248(2) 149 yes
    N41A H44A O52C 2_766 0.88 2.26 3.096(2) 158 yes
    N41B H44B O31C 1_445 0.88 2.58 3.028(2) 113 no
    N4X H4X1 O51E 2_765 0.88 2.46 3.267(4) 152 yes
