# Supplementary material for: 4-(4-Amino­phenyl­sulfon­yl)aniline–1,3,5-trinitro­benzene (1/2)
Source: Acta Crystallogr Sect E Struct Rep Online. 2012 Jan 21;68(Pt 2):o494. doi: 10.1107/S1600536812001742 (PMC3275240; doi:10.1107/S1600536812001742)
Supplement: Supplementary file 2 [file e-68-0o494-Isup2.hkl]

#
# h,k,l, Fc-squared, Fo-squared, sigma(Fo-squared) and status flag
#
data_I
_shelx_title ' I         Post-Parvez'
_shelx_refln_list_code          4
_shelx_F_calc_maximum      264.50
_exptl_crystal_F_000      1384.00
_reflns_d_resolution_high  0.8107
 
loop_
 _symmetry_equiv_pos_as_xyz
 'x, y, z'
 '-x, -y, -z'
 
_cell_length_a     8.3196
_cell_length_b    18.3524
_cell_length_c    18.6285
_cell_angle_alpha  83.577
_cell_angle_beta   87.539
_cell_angle_gamma  88.237
 
_shelx_F_squared_multiplier     1.000
 
loop_
 _refln_index_h
 _refln_index_k
 _refln_index_l
 _refln_F_squared_calc
 _refln_F_squared_meas
 _refln_F_squared_sigma
 _refln_observed_status
   2   0   0      290.43      284.01      7.54 o
   3   0   0      363.47      352.45      9.24 o
   4   0   0      660.22      683.98     10.91 o
   5   0   0      301.23      291.17     11.02 o
   6   0   0      141.60      146.57     17.83 o
   7   0   0       60.44       56.90     17.42 o
   8   0   0       27.83       33.03     17.13 o
   9   0   0       35.54       34.97     21.07 o
  10   0   0        2.08        0.23     26.71 o
 -10   1   0        2.44      -10.06     35.52 o
  -9   1   0      144.26      141.18     21.71 o
  -8   1   0       45.08       45.09     17.55 o
  -7   1   0      254.01      244.35     19.75 o
  -6   1   0      142.29      145.85     17.90 o
  -5   1   0      194.35      183.04      8.97 o
  -4   1   0      233.65      215.01      8.56 o
  -3   1   0       34.10       35.78      7.65 o
  -2   1   0      341.44      344.33      8.68 o
   2   1   0      839.60      875.21      9.97 o
   3   1   0     8129.10     8147.44     58.60 o
   4   1   0      234.21      219.34     11.17 o
   5   1   0      285.09      340.65     23.45 o
   6   1   0        0.33       -0.23     16.17 o
   7   1   0      192.88      160.79     18.28 o
   8   1   0        1.25        0.82     19.66 o
   9   1   0       25.00       16.27     22.78 o
  10   1   0        0.22       -4.37     22.70 o
 -10   2   0       81.16      113.82     42.72 o
  -9   2   0      138.97      148.64     20.74 o
  -8   2   0        5.81       15.82     18.99 o
  -7   2   0      109.02      100.71     19.28 o
  -6   2   0       61.24       62.28     13.41 o
  -5   2   0      202.60      191.73      8.90 o
  -4   2   0      324.58      349.30      9.08 o
  -3   2   0      922.02      859.21     10.59 o
  -2   2   0     4326.11     4181.00     14.94 o
   1   2   0     3013.66     3124.71     34.73 o
   2   2   0      415.42      379.58     13.34 o
   3   2   0      866.22      921.54     12.33 o
   4   2   0      493.28      458.55     13.30 o
   5   2   0      233.16      219.11     15.07 o
   6   2   0       73.60       59.00     20.46 o
   7   2   0       26.19       13.27     18.55 o
   8   2   0        4.62       -5.76     20.95 o
   9   2   0        7.27       -2.57     21.96 o
  10   2   0      215.56      209.61     27.48 o
 -10   3   0      435.47      506.23     42.80 o
  -9   3   0       97.03      111.74     30.51 o
  -8   3   0       99.81       65.43     20.65 o
  -7   3   0      395.70      392.23     19.85 o
  -6   3   0     1133.57     1148.76     18.10 o
  -5   3   0      495.22      476.39     11.24 o
  -4   3   0      130.14      123.29     12.09 o
  -3   3   0     1980.52     1972.97     14.61 o
  -2   3   0    26548.86    26419.88    177.88 o
  -1   3   0     2871.39     2982.09     29.31 o
   0   3   0     1677.81     1573.32     19.20 o
   1   3   0      962.83      898.47     17.35 o
   2   3   0    21347.20    21412.13    177.94 o
   3   3   0     1772.55     1775.02     26.54 o
   4   3   0        0.78       -2.13     14.77 o
   5   3   0       36.82       41.57     15.80 o
   6   3   0       73.41       86.58     16.14 o
   7   3   0      306.25      328.75     23.47 o
   8   3   0      268.24      237.95     23.91 o
   9   3   0      165.07      196.99     24.63 o
  10   3   0      214.55      210.15     31.39 o
 -10   4   0       28.12       28.77     40.75 o
  -9   4   0       43.05       49.63     34.28 o
  -8   4   0       66.07       60.06     20.06 o
  -7   4   0      135.85      115.33     19.24 o
  -6   4   0        0.08        6.09     12.87 o
  -5   4   0      193.37      149.43     13.31 o
  -4   4   0     2238.69     2215.96     19.30 o
  -3   4   0     3695.51     4036.29     51.94 o
  -2   4   0    49884.20    49057.36    285.20 o
  -1   4   0     1279.63     1151.70     22.06 o
   0   4   0      350.80      346.01     10.41 o
   1   4   0     5034.51     4859.19     29.78 o
   2   4   0    34454.79    34756.16    283.36 o
   3   4   0     1328.45     1502.10     20.33 o
   4   4   0     4284.15     4306.29     30.81 o
   5   4   0      238.90      227.40     15.35 o
   6   4   0       41.22       51.19     16.72 o
   7   4   0       25.71       40.64     23.13 o
   8   4   0        0.75       13.48     25.90 o
   9   4   0        3.44       13.16     24.49 o
  10   4   0      231.07      320.26     34.60 o
  -9   5   0       20.81       30.04     40.34 o
  -8   5   0        4.44        0.29     26.26 o
  -7   5   0       13.71       16.23     18.21 o
  -6   5   0       64.10       49.35     14.30 o
  -5   5   0       10.66        6.02     13.86 o
  -4   5   0     4747.14     4725.06     66.14 o
  -3   5   0      664.65      624.48     12.39 o
  -2   5   0     1573.28     1670.81     20.61 o
  -1   5   0     5687.81     5452.04     29.72 o
   0   5   0     2487.59     2454.05     25.07 o
   1   5   0      421.73      462.92     18.12 o
   2   5   0     8450.17     9287.44     50.47 o
   3   5   0      753.24      770.58     18.82 o
   4   5   0     1953.80     2107.22     20.69 o
   5   5   0       15.06       15.47     14.27 o
   6   5   0       51.28       40.08     21.82 o
   7   5   0       10.43       15.47     23.72 o
   8   5   0      472.54      501.81     29.75 o
   9   5   0       22.02       30.20     30.41 o
  10   5   0      136.70      119.36     29.01 o
  -9   6   0        6.00       29.14     36.33 o
  -8   6   0       10.45       41.92     27.50 o
  -7   6   0      687.92      678.76     22.52 o
  -6   6   0       88.89       72.39     14.71 o
  -5   6   0        0.73        0.18     13.24 o
  -4   6   0     5085.89     4921.87     68.38 o
  -3   6   0     6343.39     6286.61     33.84 o
  -2   6   0     1231.92     1251.43     13.93 o
  -1   6   0     1325.51     1307.47     21.82 o
   0   6   0     1463.97     1335.52     25.04 o
   1   6   0        4.14       22.01     17.01 o
   2   6   0      922.57      969.77     26.82 o
   3   6   0      718.37      619.98     19.36 o
   4   6   0        5.42        5.36     13.16 o
   5   6   0     1231.83     1202.82     25.11 o
   6   6   0       37.22       24.20     19.75 o
   7   6   0       54.78       47.99     18.76 o
   8   6   0      101.93      133.42     38.31 o
   9   6   0      139.79      171.97     39.30 o
  -9   7   0        0.53       -2.00     37.44 o
  -8   7   0      543.61      622.06     43.89 o
  -7   7   0      702.00      684.50     32.22 o
  -6   7   0     1267.31     1218.88     21.17 o
  -5   7   0      143.25      165.87     12.38 o
  -4   7   0     2485.26     2510.66     21.23 o
  -3   7   0     1290.53     1275.95     25.21 o
  -2   7   0      895.13      888.88     15.49 o
  -1   7   0      997.93      953.70     18.93 o
   0   7   0        8.09        9.91     15.04 o
   1   7   0      232.93      169.65     15.22 o
   2   7   0      778.29      767.97     23.95 o
   3   7   0     1226.99     1238.45     59.57 o
   4   7   0      395.24      379.44     16.12 o
   5   7   0      316.41      353.10     20.10 o
   6   7   0       34.73       65.59     16.77 o
   7   7   0      484.50      428.28     26.24 o
   8   7   0       19.85       16.33     37.35 o
   9   7   0      181.78      185.90     35.33 o
  -9   8   0      108.15      106.57     37.80 o
  -8   8   0      239.09      288.65     63.17 o
  -7   8   0      108.96      124.57     25.88 o
  -6   8   0     2378.13     2337.99     29.06 o
  -5   8   0     2950.21     2946.02     32.83 o
  -4   8   0     1461.27     1521.52     17.19 o
  -3   8   0      556.11      550.73     13.87 o
  -2   8   0     1655.91     1665.58     22.71 o
  -1   8   0      584.59      513.89     17.46 o
   0   8   0     2342.39     2447.39     27.66 o
   1   8   0     1201.27     1281.48     32.09 o
   2   8   0     4920.55     5139.80     81.83 o
   3   8   0     1115.15     1152.33     49.72 o
   4   8   0      373.43      351.34     16.21 o
   5   8   0      886.59      811.92     21.30 o
   6   8   0       81.70       52.17     17.66 o
   7   8   0       46.94       40.15     24.12 o
   8   8   0        2.94        2.33     31.79 o
   9   8   0        4.45        7.69     38.72 o
  -9   9   0        0.61       39.93     42.01 o
  -8   9   0        3.94       36.66     37.08 o
  -7   9   0      137.76      128.76     27.09 o
  -6   9   0        4.43       21.72     26.81 o
  -5   9   0     1192.88     1162.92     18.77 o
  -4   9   0       45.93       59.06     12.90 o
  -3   9   0      428.62      448.65     14.13 o
  -2   9   0     1030.37      920.65     20.34 o
  -1   9   0      636.93      680.73     19.65 o
   0   9   0       79.83      101.37     17.36 o
   1   9   0     2178.32     2117.34     51.60 o
   2   9   0     3311.60     3469.42     73.13 o
   3   9   0     2003.14     1996.57     43.69 o
   4   9   0      760.09      777.46     28.22 o
   5   9   0      873.75      742.84     17.31 o
   6   9   0     3833.06     3684.42     47.17 o
   7   9   0       35.76       38.02     27.36 o
   8   9   0       14.14        7.45     37.96 o
   9   9   0        0.12        5.30     35.63 o
  -9  10   0        0.93       50.44     39.34 o
  -8  10   0      301.01      300.85     41.67 o
  -7  10   0      218.35      225.86     35.86 o
  -6  10   0      397.64      429.25     29.96 o
  -5  10   0      207.59      231.19     20.62 o
  -4  10   0        3.82       -9.09     12.76 o
  -3  10   0      397.91      425.82     15.42 o
  -2  10   0      270.42      229.80     18.58 o
  -1  10   0     3472.40     3446.43     29.26 o
   0  10   0     1307.91     1311.59     25.88 o
   1  10   0      288.02      306.21     11.23 o
   2  10   0      400.46      409.53     23.42 o
   3  10   0      907.27      941.52     28.98 o
   4  10   0       33.21       15.81     23.64 o
   5  10   0     1177.57     1132.16     33.74 o
   6  10   0       13.21       17.13     25.90 o
   7  10   0      671.43      563.80     31.78 o
   8  10   0       97.58       86.15     27.20 o
   9  10   0      336.57      328.46     45.44 o
  -8  11   0      370.68      346.33     43.42 o
  -7  11   0       37.41       27.73     33.33 o
  -6  11   0       15.52        9.22     20.83 o
  -5  11   0        0.29        6.64     16.87 o
  -4  11   0      851.67      828.51     17.44 o
  -3  11   0        9.38       15.60     14.04 o
  -2  11   0       94.53       76.02     18.97 o
  -1  11   0       13.42       24.39     17.21 o
   0  11   0      134.12      138.19     13.32 o
   1  11   0      537.72      548.83     15.89 o
   2  11   0      314.31      346.21     23.03 o
   3  11   0      309.15      330.68     22.59 o
   4  11   0       10.44       45.40     24.77 o
   5  11   0     1840.39     1745.41     47.12 o
   6  11   0      263.21      245.54     29.04 o
   7  11   0       21.38       11.55     26.36 o
   8  11   0        3.66       -3.22     29.47 o
   9  11   0        0.13       44.67     37.11 o
  -8  12   0       79.10       74.37     41.23 o
  -7  12   0      173.12      165.33     38.31 o
  -6  12   0       20.34       24.06     22.10 o
  -5  12   0      303.87      279.36     19.69 o
  -4  12   0     2141.70     2114.75     43.60 o
  -3  12   0       92.27      115.14     15.47 o
  -2  12   0       15.18       18.16     19.91 o
  -1  12   0      446.00      450.77     23.13 o
   0  12   0      778.51      814.27     18.50 o
   1  12   0      262.19      238.87     12.63 o
   2  12   0      119.87      125.35     23.15 o
   3  12   0      929.04      918.18     27.96 o
   4  12   0      806.16      843.94     29.58 o
   5  12   0      420.19      462.29     28.44 o
   6  12   0       10.45        7.26     26.56 o
   7  12   0      125.15      212.29     30.90 o
   8  12   0      224.60      231.20     32.25 o
  -8  13   0       26.13       11.14     38.87 o
  -7  13   0       89.60       92.58     35.27 o
  -6  13   0        2.16       -0.46     25.48 o
  -5  13   0      245.80      263.09     19.20 o
  -4  13   0      128.38      129.58     22.20 o
  -3  13   0      321.48      311.20     16.34 o
  -2  13   0      248.30      243.00     22.52 o
  -1  13   0      281.84      266.95     27.19 o
   0  13   0       11.35       13.31     12.93 o
   1  13   0      285.81      284.21     13.02 o
   2  13   0        5.86        5.12     19.07 o
   3  13   0     1278.16     1239.81     30.48 o
   4  13   0       10.59        2.45     22.82 o
   5  13   0      200.43      266.85     26.76 o
   6  13   0       12.05       13.62     27.82 o
   7  13   0        3.21        6.24     29.26 o
   8  13   0      777.42      799.82     39.26 o
  -7  14   0        0.71       19.77     35.99 o
  -6  14   0        0.13       41.47     35.72 o
  -5  14   0       65.85       73.16     22.54 o
  -4  14   0      113.46      131.81     22.51 o
  -3  14   0      234.74      196.58     21.12 o
  -2  14   0       50.78       28.91     21.56 o
  -1  14   0      178.33      169.90     22.17 o
   0  14   0      200.48      215.24     14.92 o
   1  14   0      199.70      189.14     12.93 o
   2  14   0      212.16      220.87     20.85 o
   3  14   0      172.43      191.93     23.75 o
   4  14   0      641.31      528.77     27.84 o
   5  14   0       20.70       26.13     26.42 o
   6  14   0        3.82        5.63     25.83 o
   7  14   0      199.40      184.63     30.22 o
   8  14   0       54.19       49.39     32.12 o
  -7  15   0       57.66      106.80     39.63 o
  -6  15   0       69.08      120.25     40.08 o
  -5  15   0       56.43       92.97     22.93 o
  -4  15   0        0.02        5.87     20.95 o
  -3  15   0      110.68      130.93     20.78 o
  -2  15   0       95.77      126.69     25.83 o
  -1  15   0      225.23      223.95     25.18 o
   0  15   0       81.20      102.61     16.14 o
   1  15   0        0.00        1.19     18.77 o
   2  15   0       16.98        5.98     19.72 o
   3  15   0      308.45      291.67     24.50 o
   4  15   0      558.41      535.46     28.25 o
   5  15   0      496.66      559.74     34.10 o
   6  15   0       27.30       54.91     29.46 o
   7  15   0       53.38       48.72     29.58 o
  -7  16   0        6.89       14.70     34.24 o
  -6  16   0       44.80       77.60     33.67 o
  -5  16   0      143.10      104.96     31.59 o
  -4  16   0      792.69      827.20     32.36 o
  -3  16   0      483.58      501.27     24.94 o
  -2  16   0      375.72      386.50     27.80 o
  -1  16   0      833.26      798.17     28.24 o
   0  16   0        2.53       -6.32     38.19 o
   1  16   0      222.71      257.93     40.88 o
   2  16   0      128.91      123.74     39.27 o
   3  16   0      315.40      268.11     23.54 o
   4  16   0       38.59       64.95     23.64 o
   5  16   0       32.31       62.25     30.26 o
   6  16   0       54.83       58.09     28.65 o
   7  16   0        6.56       22.74     30.53 o
  -6  17   0      124.60      151.82     41.31 o
  -5  17   0      172.15      201.29     31.24 o
  -4  17   0       56.57       58.59     22.81 o
  -3  17   0      119.78      143.86     24.78 o
  -2  17   0      441.68      360.73     27.41 o
  -1  17   0      558.10      622.56     27.67 o
   0  17   0      280.18      303.31     37.46 o
   1  17   0      376.74      407.57     44.87 o
   2  17   0      340.04      294.15     41.89 o
   3  17   0        0.51       35.56     39.32 o
   4  17   0      189.02      159.72     43.15 o
   5  17   0      317.83      285.38     42.63 o
   6  17   0       24.41       71.19     40.70 o
  -5  18   0       28.82       32.69     30.65 o
  -4  18   0      307.72      272.65     30.16 o
  -3  18   0       92.54      144.95     24.73 o
  -2  18   0      445.35      504.83     29.62 o
  -1  18   0      124.89      184.67     40.23 o
   0  18   0      823.89      903.74     47.35 o
   1  18   0      823.53      832.11     46.20 o
   2  18   0       62.58       52.08     39.98 o
   3  18   0      244.52      236.90     39.58 o
   4  18   0        2.32       13.59     45.83 o
   5  18   0       58.98       91.13     46.89 o
   6  18   0       44.41       72.73     44.49 o
  -5  19   0      214.73      282.11     34.22 o
  -4  19   0        4.20       27.08     29.08 o
  -3  19   0       91.92       85.30     25.19 o
  -2  19   0       62.25       82.91     38.54 o
  -1  19   0        9.73       41.49     36.83 o
   0  19   0       66.80      138.10     54.99 o
   1  19   0       31.64       73.63     45.64 o
   2  19   0       14.63        9.84     40.85 o
   3  19   0      154.46      192.28     41.23 o
   4  19   0        1.37       12.88     43.72 o
   5  19   0      370.46      430.27     52.04 o
  -4  20   0       55.30       62.74     37.36 o
  -3  20   0       84.43       89.16     34.69 o
  -2  20   0      259.99      309.32     61.41 o
  -1  20   0       21.21       73.96     40.57 o
   0  20   0       96.51       89.30     64.64 o
   1  20   0       86.02      120.08     42.68 o
   2  20   0        5.94       22.15     39.54 o
   3  20   0       94.62      101.52     44.90 o
   4  20   0       88.05      144.34     48.94 o
  -3  21   0       11.22       -1.11     33.64 o
  -2  21   0      186.05      180.58     42.31 o
  -1  21   0       28.75       70.34     41.54 o
   0  21   0      357.80      375.79     43.16 o
   1  21   0      160.52      216.01     47.94 o
   2  21   0       72.97       89.73     42.57 o
   3  21   0        0.41       46.74     48.83 o
  -1  22   0       54.71       48.47     43.28 o
   0  22   0       47.17       59.13     47.44 o
   1  22   0      186.03      220.29     47.25 o
   2  22   0        4.40       72.40     46.32 o
  -2 -22   1       71.93      111.93     45.19 o
  -1 -22   1       21.36       77.44     85.14 o
   0 -22   1       10.00       39.64     43.38 o
   1 -22   1        0.92       28.11     46.79 o
  -3 -21   1       81.66      126.79     51.10 o
  -2 -21   1       89.83       76.18     48.97 o
  -1 -21   1      128.12      158.66     45.80 o
   0 -21   1        0.39       64.44     53.28 o
   1 -21   1      325.05      332.92     47.28 o
   2 -21   1       24.80       46.96     44.07 o
   3 -21   1       28.31       99.30     43.23 o
  -4 -20   1        1.29       22.66     46.16 o
  -3 -20   1       56.82      129.23     49.34 o
  -2 -20   1      217.59      142.70     46.19 o
  -1 -20   1       77.78       80.06     43.04 o
   0 -20   1      131.48      151.57     43.20 o
   1 -20   1      448.65      485.26     47.92 o
   2 -20   1        1.32        8.14     38.01 o
   3 -20   1      117.90      138.29     42.19 o
   4 -20   1       80.99      103.62     58.42 o
  -5 -19   1      266.90      262.46     51.47 o
  -4 -19   1       26.06       52.18     44.19 o
  -3 -19   1       14.90       30.05     44.65 o
  -2 -19   1       17.61       35.59     44.07 o
  -1 -19   1       46.43       75.13     40.86 o
   0 -19   1        1.86       44.84     38.59 o
   1 -19   1      241.61      237.61     42.62 o
   2 -19   1      150.87      178.57     40.44 o
   3 -19   1       13.52       32.64     25.44 o
   4 -19   1       75.47       79.53     28.26 o
   5 -19   1        0.02       -9.55     40.05 o
  -6 -18   1       54.87       26.72     42.89 o
  -5 -18   1      197.53      154.95     44.58 o
  -4 -18   1       57.81       48.10     42.28 o
  -3 -18   1      370.65      445.55     44.74 o
  -2 -18   1        0.71       16.96     44.76 o
  -1 -18   1      117.85      158.80     42.79 o
   0 -18   1     1225.80     1303.64     57.56 o
   1 -18   1        3.07       29.79     41.38 o
   2 -18   1        1.99       17.11     25.73 o
   3 -18   1      127.71      106.18     25.51 o
   4 -18   1       31.93       22.91     27.34 o
   5 -18   1      115.03      130.09     40.30 o
  -6 -17   1       39.29       21.97     38.35 o
  -5 -17   1      424.23      439.75     48.69 o
  -4 -17   1      474.94      445.33     48.34 o
  -3 -17   1        0.74       31.14     40.42 o
  -2 -17   1       20.55       17.41     41.31 o
  -1 -17   1     1336.18     1477.53    110.71 o
   0 -17   1        0.05       12.00     37.25 o
   1 -17   1       95.66       70.00     23.54 o
   2 -17   1       59.53       61.30     26.05 o
   3 -17   1       15.79       39.05     24.43 o
   4 -17   1      198.20      215.93     30.60 o
   5 -17   1      169.63      179.47     39.59 o
   6 -17   1       34.39       88.08     42.51 o
  -7 -16   1       12.35       16.02     31.09 o
  -6 -16   1        0.40       14.96     28.34 o
  -5 -16   1        6.10        8.37     26.31 o
  -4 -16   1        7.30        8.86     24.15 o
  -3 -16   1      718.59      688.97     27.87 o
  -2 -16   1      218.74      184.25     22.23 o
  -1 -16   1      136.39      142.98     21.06 o
   0 -16   1      178.85      215.58     42.75 o
   1 -16   1     1104.32     1091.24     30.97 o
   2 -16   1      402.84      377.81     27.04 o
   3 -16   1       15.41       14.96     24.25 o
   4 -16   1       42.04       39.78     23.30 o
   5 -16   1       42.99       24.76     37.36 o
   6 -16   1       38.12       49.91     33.54 o
  -7 -15   1       12.43        8.95     29.39 o
  -6 -15   1        5.07       13.44     26.85 o
  -5 -15   1      715.85      751.74     31.24 o
  -4 -15   1       35.94       -8.69     24.03 o
  -3 -15   1      114.86      138.75     23.72 o
  -2 -15   1      865.23      799.31     34.55 o
  -1 -15   1      276.58      275.21     22.57 o
   0 -15   1      543.08      537.98     19.49 o
   1 -15   1     1026.85      995.64     30.11 o
   2 -15   1     1003.93      902.86     30.91 o
   3 -15   1      852.45      910.64     29.59 o
   4 -15   1      187.83      140.73     22.20 o
   5 -15   1        0.42      -18.21     37.61 o
   6 -15   1        0.47       20.84     35.68 o
   7 -15   1       73.40       60.26     36.90 o
  -8 -14   1       17.94       28.10     28.36 o
  -7 -14   1       18.94       18.22     28.53 o
  -6 -14   1       19.64       42.75     29.04 o
  -5 -14   1       21.29       29.36     26.70 o
  -4 -14   1       43.66       29.07     22.79 o
  -3 -14   1     1025.39     1002.89     31.92 o
  -2 -14   1     1171.85     1144.18     30.65 o
  -1 -14   1       72.26       72.68     13.10 o
   0 -14   1      622.80      628.33     22.54 o
   1 -14   1      210.97      222.76     23.43 o
   2 -14   1     4431.95     4468.28     48.59 o
   3 -14   1      160.37      208.29     18.11 o
   4 -14   1      317.97      276.93     22.59 o
   5 -14   1      184.58      211.27     26.09 o
   6 -14   1       15.45       28.89     34.27 o
   7 -14   1       83.09       96.03     35.33 o
  -8 -13   1       19.55       47.71     29.39 o
  -7 -13   1      230.69      225.13     31.66 o
  -6 -13   1       72.89       64.35     27.51 o
  -5 -13   1      286.86      244.40     27.88 o
  -4 -13   1      220.28      236.68     27.35 o
  -3 -13   1      511.54      516.08     26.02 o
  -2 -13   1     1001.44      994.38     29.14 o
  -1 -13   1     1006.36     1017.51     17.95 o
   0 -13   1       31.46       49.29     14.88 o
   1 -13   1     1772.53     1770.51     32.50 o
   2 -13   1       86.33       91.41     24.70 o
   3 -13   1      739.28      674.56     20.14 o
   4 -13   1       23.56       26.49     20.89 o
   5 -13   1      117.80      164.02     19.26 o
   6 -13   1       17.55       11.86     31.93 o
   7 -13   1      117.24      142.87     37.81 o
   8 -13   1       33.04       33.73     35.41 o
  -8 -12   1      237.44      213.46     39.66 o
  -7 -12   1      707.76      674.18     33.76 o
  -6 -12   1      714.93      634.27     32.17 o
  -5 -12   1        0.00        7.39     25.45 o
  -4 -12   1     2096.76     1985.85     38.92 o
  -3 -12   1      131.93      139.88     24.23 o
  -2 -12   1      289.62      300.26     60.34 o
  -1 -12   1       20.25       35.02     12.69 o
   0 -12   1       54.80       58.91     18.10 o
   1 -12   1       83.37       77.11     21.18 o
   2 -12   1      152.05      159.16     20.48 o
   3 -12   1       49.99       38.12     16.05 o
   4 -12   1       56.41       43.66     15.26 o
   5 -12   1      188.95      211.09     18.60 o
   6 -12   1       81.84      103.14     37.31 o
   7 -12   1      306.25      388.86     40.99 o
   8 -12   1      123.79      167.32     44.44 o
  -9 -11   1       31.33       26.49     38.03 o
  -8 -11   1      404.00      370.83     37.73 o
  -7 -11   1        1.43       -8.98     27.31 o
  -6 -11   1       57.75       79.57     27.15 o
  -5 -11   1       84.91      100.28     28.01 o
  -4 -11   1      618.16      626.73     29.89 o
  -3 -11   1       67.47       92.03     22.41 o
  -2 -11   1        0.53       -0.89     23.22 o
  -1 -11   1      158.76      146.56     12.45 o
   0 -11   1      654.95      640.65     24.33 o
   1 -11   1      217.04      242.95     21.78 o
   2 -11   1       16.86        5.96     18.72 o
   3 -11   1      349.32      323.34     17.13 o
   4 -11   1       28.95       33.48     14.51 o
   5 -11   1      775.82      790.54     20.68 o
   6 -11   1      627.29      555.73     23.95 o
   7 -11   1       44.41       30.40     35.46 o
   8 -11   1      288.41      258.23     41.48 o
  -9 -10   1      161.91      206.69     36.89 o
  -8 -10   1      130.27      155.30     38.66 o
  -7 -10   1      439.61      427.96     29.02 o
  -6 -10   1      945.01      926.98     33.70 o
  -5 -10   1       13.62        8.27     26.89 o
  -4 -10   1        0.83       14.91     24.53 o
  -3 -10   1     1566.61     1547.00     47.70 o
  -2 -10   1      133.98      127.87     22.42 o
  -1 -10   1     3480.06     3611.38     46.50 o
   0 -10   1     3713.59     3626.95     67.65 o
   1 -10   1      510.13      508.78     22.06 o
   2 -10   1      436.90      438.22     19.81 o
   3 -10   1      850.98      809.18     17.98 o
   4 -10   1       23.29       23.68     14.19 o
   5 -10   1     1603.08     1514.29     30.70 o
   6 -10   1       48.27       70.91     25.67 o
   7 -10   1        0.43        4.50     30.88 o
   8 -10   1      654.89      598.91     47.16 o
   9 -10   1        2.65       33.51     42.50 o
  -9  -9   1        6.53       29.56     41.43 o
  -8  -9   1       83.91       43.88     38.70 o
  -7  -9   1       34.49        8.86     27.47 o
  -6  -9   1     1443.78     1310.33     34.09 o
  -5  -9   1     2391.05     2254.58     56.74 o
  -4  -9   1       23.82       13.59      7.72 o
  -3  -9   1       63.42       87.55     26.81 o
  -2  -9   1     2827.87     2680.94     53.13 o
  -1  -9   1     2242.82     2400.17     31.16 o
   0  -9   1      643.81      645.76     22.16 o
   1  -9   1      992.82     1018.90     22.64 o
   2  -9   1        0.66       10.81     13.19 o
   3  -9   1      491.47      512.94     15.93 o
   4  -9   1     1816.27     1787.71     27.80 o
   5  -9   1        6.99       17.00     13.44 o
   6  -9   1      557.23      512.03     29.42 o
   7  -9   1       12.74       12.30     32.48 o
   8  -9   1       24.09        7.37     35.85 o
   9  -9   1       11.99       30.50     36.88 o
  -9  -8   1       86.29       68.53     37.25 o
  -8  -8   1      128.75      119.35     35.67 o
  -7  -8   1      158.28      124.80     24.82 o
  -6  -8   1     1783.89     1618.92     26.53 o
  -5  -8   1       62.53       33.93     15.01 o
  -4  -8   1     2058.65     2037.62     58.92 o
  -3  -8   1     2781.53     2794.21     41.41 o
  -2  -8   1     1492.83     1585.18     31.69 o
  -1  -8   1     2188.00     2091.79     21.62 o
   0  -8   1     1002.98      967.52     22.65 o
   1  -8   1     2158.74     2206.35     47.94 o
   2  -8   1      626.62      770.53     15.98 o
   3  -8   1      782.40      807.73     20.21 o
   4  -8   1      599.99      604.69     18.46 o
   5  -8   1       18.64       41.65     14.47 o
   6  -8   1      826.51      780.35     18.91 o
   7  -8   1       13.60       13.22     25.71 o
   8  -8   1       27.67       58.25     40.13 o
   9  -8   1        5.67       19.21     40.23 o
  -9  -7   1       10.68       18.69     38.27 o
  -8  -7   1      169.62      196.20     36.03 o
  -7  -7   1      879.23      876.19     30.16 o
  -6  -7   1      586.69      561.14     40.82 o
  -5  -7   1      138.42       95.61     18.28 o
  -4  -7   1     7399.29     7442.92     62.98 o
  -3  -7   1      438.82      414.64     18.18 o
  -2  -7   1     6081.75     6217.81     91.20 o
  -1  -7   1      715.99      680.21     16.51 o
   0  -7   1        0.64        5.56     14.91 o
   1  -7   1      173.06      212.68     18.32 o
   2  -7   1     4614.72     4810.96     47.37 o
   3  -7   1     1699.04     1841.91     24.51 o
   4  -7   1     7634.74     7849.19     51.41 o
   5  -7   1      593.61      621.41     17.07 o
   6  -7   1      342.34      334.80     20.17 o
   7  -7   1      215.38      195.23     26.81 o
   8  -7   1       57.86       75.85     38.03 o
   9  -7   1       80.11       78.04     35.97 o
  -9  -6   1       91.74      151.89     38.23 o
  -8  -6   1       39.95       80.06     37.65 o
  -7  -6   1      270.88      259.71     24.59 o
  -6  -6   1      161.56      147.13     22.36 o
  -5  -6   1       10.43       21.28     30.21 o
  -4  -6   1     5504.74     5543.29     42.59 o
  -3  -6   1     1864.93     1892.38     41.30 o
  -2  -6   1     6931.36     6995.51     49.65 o
  -1  -6   1    15422.28    15082.56    140.40 o
   0  -6   1     2508.27     2436.02     26.06 o
   1  -6   1    14661.97    15157.16    154.84 o
   2  -6   1       57.74       70.59     11.20 o
   3  -6   1     2562.96     2586.85     34.72 o
   4  -6   1     5208.90     5079.89     80.18 o
   5  -6   1      673.58      661.53     16.49 o
   6  -6   1        0.04        2.98     14.02 o
   7  -6   1      134.79       98.82     18.99 o
   8  -6   1      543.52      555.85     40.54 o
   9  -6   1       10.14       23.18     39.30 o
 -10  -5   1       17.85       57.86     31.86 o
  -9  -5   1       23.52       -0.55     25.76 o
  -8  -5   1      386.96      364.66     28.99 o
  -7  -5   1        5.60        8.13     23.78 o
  -6  -5   1        0.87        0.79     32.77 o
  -5  -5   1        0.23        2.19     19.73 o
  -4  -5   1        3.49       10.10     17.36 o
  -3  -5   1      160.57      138.63     16.99 o
  -2  -5   1      687.87      708.09     12.28 o
  -1  -5   1     3103.49     3170.65     45.05 o
   0  -5   1     2214.38     1958.39     18.10 o
   1  -5   1        2.55       -3.94     12.22 o
   2  -5   1    10574.29    10492.42    135.77 o
   3  -5   1      197.53      190.92     11.45 o
   4  -5   1       30.47       30.62     11.81 o
   5  -5   1      115.60      129.62     13.49 o
   6  -5   1       40.17       49.31     13.67 o
   7  -5   1       64.91       66.41     18.85 o
   8  -5   1     1403.90     1472.21     69.06 o
   9  -5   1      116.14      188.05     42.28 o
 -10  -4   1      322.06      347.44     35.01 o
  -9  -4   1        0.90       -2.93     26.87 o
  -8  -4   1       10.33       38.17     22.89 o
  -7  -4   1       27.07       33.84     18.02 o
  -6  -4   1      151.15      167.28     21.44 o
  -5  -4   1      101.93      122.73     19.10 o
  -4  -4   1      835.06      834.45     31.11 o
  -3  -4   1       91.47      119.98     16.33 o
  -2  -4   1    37240.32    37179.77    512.82 o
  -1  -4   1      132.82      133.36     15.29 o
   0  -4   1     5473.94     5364.94     58.28 o
   1  -4   1     8549.64     8168.89    114.19 o
   2  -4   1     3913.12     3983.64     27.61 o
   3  -4   1        0.38        3.82      8.32 o
   4  -4   1      592.40      585.93     13.89 o
   5  -4   1      257.46      274.08     14.10 o
   6  -4   1      252.54      237.37     14.42 o
   7  -4   1      221.53      217.71     20.80 o
   8  -4   1       10.66       11.23     19.60 o
   9  -4   1      193.78      247.94     37.59 o
  10  -4   1      348.40      331.03     39.64 o
 -10  -3   1        0.21       24.23     28.22 o
  -9  -3   1      545.02      588.67     26.62 o
  -8  -3   1      326.26      291.18     23.96 o
  -7  -3   1      437.43      484.88     31.79 o
  -6  -3   1      494.44      525.44     21.97 o
  -5  -3   1      603.59      617.11     24.02 o
  -4  -3   1     5671.52     5403.19     36.28 o
  -3  -3   1      911.14      902.15     16.30 o
  -2  -3   1    53494.02    53468.06    274.80 o
  -1  -3   1        5.58       17.26      7.41 o
   0  -3   1     1521.06     1612.41     24.82 o
   1  -3   1     4539.22     4565.95     44.60 o
   2  -3   1    35503.47    35502.30    186.89 o
   3  -3   1      545.56      602.52     10.06 o
   4  -3   1      415.82      421.11     12.84 o
   5  -3   1       22.02       16.52      9.34 o
   6  -3   1      266.03      293.91     14.18 o
   7  -3   1       43.80       53.12     19.60 o
   8  -3   1      306.08      306.30     22.27 o
   9  -3   1      259.56      333.86     42.53 o
  10  -3   1        0.38        4.60     33.49 o
 -10  -2   1       57.96       87.44     34.69 o
  -9  -2   1       64.90       60.68     22.24 o
  -8  -2   1      207.74      196.05     22.80 o
  -7  -2   1        0.74      -21.10     21.97 o
  -6  -2   1      333.14      364.38     24.96 o
  -5  -2   1      448.68      472.00     17.02 o
  -4  -2   1      212.47      238.38     12.38 o
  -3  -2   1      704.63      641.37     11.64 o
  -2  -2   1     4331.33     4264.18     22.66 o
  -1  -2   1       11.79       20.31      9.13 o
   1  -2   1      425.79      403.25      8.16 o
   2  -2   1    31082.02    30917.20    265.29 o
   3  -2   1      418.91      420.91     10.59 o
   4  -2   1       35.24       20.63     10.07 o
   5  -2   1       54.65       45.87      8.88 o
   6  -2   1      823.96      809.32     15.64 o
   7  -2   1      126.53      129.22     19.42 o
   8  -2   1      531.41      598.90     31.96 o
   9  -2   1      113.19      125.20     23.51 o
  10  -2   1      359.14      378.02     34.67 o
 -10  -1   1       36.57       45.58     28.05 o
  -9  -1   1      115.97      100.76     23.54 o
  -8  -1   1      682.26      646.93     35.58 o
  -7  -1   1      125.81      125.95     22.71 o
  -6  -1   1       48.31       51.11     18.09 o
  -5  -1   1      361.93      358.05     13.52 o
  -4  -1   1      916.50      907.95     12.68 o
  -3  -1   1      325.19      361.43      8.69 o
  -2  -1   1     1413.78     1357.65     10.25 o
   2  -1   1      599.34      578.19     11.92 o
   3  -1   1     4393.99     4532.67     29.69 o
   4  -1   1      696.12      698.45      9.21 o
   5  -1   1      364.16      363.04      8.78 o
   6  -1   1      633.63      644.80     20.53 o
   7  -1   1       24.75       36.60     18.78 o
   8  -1   1       92.39      109.29     19.78 o
   9  -1   1      271.96      265.34     21.41 o
  10  -1   1       28.64       32.71     28.37 o
 -10   0   1       10.64       38.17     27.11 o
  -9   0   1       61.39       65.56     19.96 o
  -8   0   1      468.65      459.58     22.19 o
  -7   0   1      310.85      366.83     20.26 o
  -6   0   1     1084.22      995.18     22.24 o
  -5   0   1      732.25      684.65     12.64 o
  -4   0   1      276.25      309.16      9.24 o
  -3   0   1        0.76       -0.33      6.76 o
  -2   0   1      532.16      467.75      6.60 o
   2   0   1      250.13      243.66     10.94 o
   3   0   1     1366.85     1298.87     12.08 o
   4   0   1       91.92      109.53      9.87 o
   5   0   1       42.56       27.78     10.40 o
   6   0   1      137.82      107.64     17.92 o
   7   0   1     1714.15     1689.66     35.22 o
   8   0   1      948.72      932.85     22.99 o
   9   0   1        0.02        1.65     20.52 o
  10   0   1       12.78       21.22     33.54 o
 -10   1   1        1.60       28.27     27.83 o
  -9   1   1      484.87      569.68     45.31 o
  -8   1   1      527.68      544.37     22.78 o
  -7   1   1      106.71      159.32     18.31 o
  -6   1   1      183.11      181.66     15.17 o
  -5   1   1      117.31      117.49      9.14 o
  -4   1   1      836.14      807.48     15.80 o
  -3   1   1     1899.12     1861.21     17.88 o
  -2   1   1      966.32     1051.46     11.15 o
   2   1   1     1189.98     1228.03     13.38 o
   3   1   1      445.61      454.14     10.44 o
   4   1   1     1662.31     1586.13     16.12 o
   5   1   1       35.54       54.71     12.15 o
   6   1   1       26.92       19.77     20.64 o
   7   1   1        0.84        8.81     17.68 o
   8   1   1      121.67      125.53     20.00 o
   9   1   1      209.27      228.01     22.13 o
  10   1   1       16.05       14.53     34.31 o
 -10   2   1       17.02       36.71     38.87 o
  -9   2   1        9.45       22.22     21.82 o
  -8   2   1       11.82       29.82     19.64 o
  -7   2   1      270.98      257.58     16.28 o
  -6   2   1      286.55      292.46     15.82 o
  -5   2   1      518.54      486.05     25.59 o
  -4   2   1       53.81       42.45      6.69 o
  -3   2   1     1602.10     1514.77     13.75 o
  -2   2   1    18808.87    18923.79    103.77 o
  -1   2   1     6143.47     6080.27     67.21 o
   1   2   1     1092.59     1158.85     15.49 o
   2   2   1    10645.73    11088.30     93.09 o
   3   2   1      154.99      159.07      9.84 o
   4   2   1       14.24       19.24     10.44 o
   5   2   1      866.20      836.91     15.35 o
   6   2   1      767.50      783.04     24.15 o
   7   2   1       73.14       73.15     21.87 o
   8   2   1      129.35      112.27     19.56 o
   9   2   1        5.96        7.49     21.24 o
  10   2   1       36.44       48.25     28.65 o
 -10   3   1       24.42       38.46     37.69 o
  -9   3   1      462.50      512.53     36.09 o
  -8   3   1      187.45      163.80     23.51 o
  -7   3   1       83.76       92.38     19.21 o
  -6   3   1      130.84      141.77     14.55 o
  -5   3   1     1866.50     1855.77     23.76 o
  -4   3   1       54.79       41.25      7.06 o
  -3   3   1      177.40      170.98      9.75 o
  -2   3   1     6910.82     6959.66     40.77 o
  -1   3   1     6866.70     7062.46     47.42 o
   0   3   1    25082.57    23941.43    212.76 o
   1   3   1     7167.56     7520.55     47.00 o
   2   3   1     9278.12     9413.94     57.80 o
   3   3   1       28.99       33.60     11.99 o
   4   3   1        4.87        1.94     10.09 o
   5   3   1       59.10       68.25     14.34 o
   6   3   1        4.73        4.42     19.32 o
   7   3   1        2.79       -0.99     21.39 o
   8   3   1      111.56      121.52     20.50 o
   9   3   1      551.86      594.61     30.21 o
  10   3   1       23.09       46.45     27.08 o
 -10   4   1      118.21      139.18     39.32 o
  -9   4   1       57.42       31.52     29.26 o
  -8   4   1        0.81       -7.72     23.24 o
  -7   4   1      293.79      317.30     19.21 o
  -6   4   1      245.70      239.37     15.39 o
  -5   4   1       43.20       37.04      8.08 o
  -4   4   1      129.25      121.70     11.79 o
  -3   4   1     7008.78     7059.74     46.23 o
  -2   4   1     4082.25     4267.18     35.79 o
  -1   4   1     4031.55     4090.81     35.41 o
   0   4   1        0.08       -1.39     13.15 o
   1   4   1    17238.43    16975.10    120.02 o
   2   4   1     1351.45     1351.94     16.95 o
   3   4   1     3538.73     3333.02     36.28 o
   4   4   1      378.71      365.69     14.29 o
   5   4   1       41.79       44.32     14.64 o
   6   4   1      825.37      783.68     20.70 o
   7   4   1       10.99        9.77     21.71 o
   8   4   1        0.10       10.68     21.48 o
   9   4   1        0.41        9.56     21.71 o
  10   4   1       78.60       84.04     28.77 o
  -9   5   1        1.12        7.29     29.23 o
  -8   5   1      341.30      347.46     30.93 o
  -7   5   1       15.04       -7.19     17.86 o
  -6   5   1       75.88       68.75     14.80 o
  -5   5   1      149.28      161.44      9.44 o
  -4   5   1     5830.40     5749.70     76.50 o
  -3   5   1      432.83      479.81      9.14 o
  -2   5   1     5024.56     5501.77     41.22 o
  -1   5   1     1622.06     1684.02     13.88 o
   0   5   1    13380.33    13516.09    105.80 o
   1   5   1    14893.51    14846.66     67.54 o
   2   5   1     2936.59     3066.89     26.85 o
   3   5   1     1119.95     1190.05     15.37 o
   4   5   1      115.23      140.24     13.65 o
   5   5   1      377.15      359.38     16.98 o
   6   5   1        6.82       -4.97     18.29 o
   7   5   1       27.00       34.57     20.30 o
   8   5   1      148.55      157.37     25.68 o
   9   5   1       64.87      103.18     37.54 o
  10   5   1       30.20       39.15     28.89 o
  -9   6   1       59.24       57.99     39.08 o
  -8   6   1        0.07       21.75     26.80 o
  -7   6   1       76.66       33.42     25.60 o
  -6   6   1      264.41      272.61     16.98 o
  -5   6   1      662.97      642.27     13.14 o
  -4   6   1     4375.72     4256.65     52.73 o
  -3   6   1       65.75       58.90      9.04 o
  -2   6   1      959.93     1062.80     17.27 o
  -1   6   1     1690.20     1640.58     22.55 o
   0   6   1      597.42      551.34     16.33 o
   1   6   1     5158.62     5250.93     43.65 o
   2   6   1     2096.22     2102.65     25.67 o
   3   6   1     2518.58     2409.52     26.66 o
   4   6   1    10392.76    10236.72    108.21 o
   5   6   1     1442.61     1438.70     24.21 o
   6   6   1       84.01       79.81     19.40 o
   7   6   1     1028.05     1150.26     23.59 o
   8   6   1       40.69      102.16     34.13 o
   9   6   1       86.15       95.74     39.37 o
  -9   7   1      321.90      363.67     42.73 o
  -8   7   1      141.92      133.90     29.22 o
  -7   7   1      217.48      232.27     28.89 o
  -6   7   1        0.98       22.28     17.56 o
  -5   7   1        4.13       13.69     10.79 o
  -4   7   1        1.51       10.43      8.68 o
  -3   7   1       22.05       42.11      8.86 o
  -2   7   1      526.67      571.56     10.44 o
  -1   7   1       33.31       46.75     18.85 o
   0   7   1       75.80       77.08     16.83 o
   1   7   1        0.67        0.11      6.02 o
   2   7   1      845.19      795.18     23.51 o
   3   7   1     2317.77     2310.60     26.30 o
   4   7   1     3926.64     3963.38     54.72 o
   5   7   1     1119.47     1089.61     21.76 o
   6   7   1      320.14      316.49     19.27 o
   7   7   1      335.46      383.73     27.39 o
   8   7   1     1267.89     1361.08    104.20 o
   9   7   1        4.62       20.86     35.75 o
  -9   8   1       35.93       38.01     37.83 o
  -8   8   1       10.33       17.24     28.99 o
  -7   8   1      201.80      242.04     26.63 o
  -6   8   1       10.61       27.14     26.51 o
  -5   8   1      269.85      276.06     13.46 o
  -4   8   1      250.68      243.03     11.45 o
  -3   8   1       13.49       20.71      9.39 o
  -2   8   1      350.15      347.08     10.78 o
  -1   8   1      131.02      138.28     20.39 o
   0   8   1     2678.04     2656.85     21.71 o
   1   8   1     1313.07     1342.87     31.73 o
   2   8   1      574.51      577.10     22.82 o
   3   8   1     1730.72     1685.84     33.95 o
   4   8   1      189.47      199.25     12.09 o
   5   8   1       16.72       26.37     14.73 o
   6   8   1       13.71       22.42     17.41 o
   7   8   1      138.53      144.62     26.89 o
   8   8   1      175.69      211.27     28.41 o
   9   8   1       91.32       85.35     33.45 o
  -9   9   1      218.01      255.01     41.72 o
  -8   9   1       12.65       28.69     39.14 o
  -7   9   1      175.34      191.37     28.10 o
  -6   9   1     3499.45     3341.62     46.99 o
  -5   9   1      101.15       89.80     11.84 o
  -4   9   1      169.60      137.13     13.06 o
  -3   9   1        3.95        7.86      9.91 o
  -2   9   1      533.08      591.29     12.48 o
  -1   9   1      243.44      217.42     21.78 o
   0   9   1      974.20      982.67     14.95 o
   1   9   1      822.88      774.29     27.32 o
   2   9   1       18.77       45.87     18.82 o
   3   9   1       91.73      127.32     30.26 o
   4   9   1     1231.95     1147.92     28.75 o
   5   9   1      768.74      786.31     17.43 o
   6   9   1      211.32      150.47     27.06 o
   7   9   1      162.81      162.17     26.51 o
   8   9   1       11.01       34.02     27.71 o
   9   9   1        6.98       -2.11     36.31 o
  -9  10   1       38.83       90.59     44.36 o
  -8  10   1      164.10      122.95     39.75 o
  -7  10   1       17.00       24.74     27.51 o
  -6  10   1      424.21      437.45     24.46 o
  -5  10   1        0.07        1.92     18.51 o
  -4  10   1      410.03      424.42     13.17 o
  -3  10   1      432.26      408.17     13.60 o
  -2  10   1      115.98      110.16     21.14 o
  -1  10   1      802.62      835.91     25.44 o
   0  10   1     2210.85     2364.76     20.72 o
   1  10   1       27.08       11.87     10.23 o
   2  10   1      500.83      541.03     21.91 o
   3  10   1      141.50      131.75     20.66 o
   4  10   1     1896.60     1926.96     34.57 o
   5  10   1      460.41      474.73     29.09 o
   6  10   1     2346.66     2524.70     43.35 o
   7  10   1       22.14       26.46     26.95 o
   8  10   1      154.93      129.73     27.71 o
   9  10   1        2.83       -4.57     56.64 o
  -8  11   1      107.17      141.09     38.18 o
  -7  11   1       60.44       46.36     26.70 o
  -6  11   1       67.81       45.04     21.50 o
  -5  11   1        1.38       -0.19     17.08 o
  -4  11   1      595.29      620.42     20.80 o
  -3  11   1        6.30        4.68     12.21 o
  -2  11   1      254.12      278.59     20.24 o
  -1  11   1      131.58      112.57     17.86 o
   0  11   1      366.19      353.35     13.98 o
   1  11   1        7.22        5.07      9.03 o
   2  11   1      366.99      365.37     21.94 o
   3  11   1      816.88      815.97     25.43 o
   4  11   1     1669.12     1757.94     53.58 o
   5  11   1       28.17       24.60     26.79 o
   6  11   1        2.18        3.14     27.21 o
   7  11   1        3.24       13.28     27.20 o
   8  11   1       17.43       22.51     30.36 o
   9  11   1      117.65      116.69     37.80 o
  -8  12   1      381.19      320.43     39.99 o
  -7  12   1        7.07       20.69     35.94 o
  -6  12   1        9.67       22.49     22.31 o
  -5  12   1       62.46       34.49     21.91 o
  -4  12   1      222.87      261.27     22.29 o
  -3  12   1      424.54      424.40     15.36 o
  -2  12   1       12.09        1.74     19.43 o
  -1  12   1       80.23       86.66     18.35 o
   0  12   1     1387.68     1375.79     18.09 o
   1  12   1     2011.38     1914.65     48.42 o
   2  12   1     1671.84     1735.16     76.11 o
   3  12   1     1280.39     1305.13     43.39 o
   4  12   1       85.30       57.86     23.83 o
   5  12   1      830.62      839.00     32.53 o
   6  12   1      165.86      129.52     28.60 o
   7  12   1      111.43       85.53     28.75 o
   8  12   1        8.35       12.68     29.23 o
  -8  13   1      496.76      498.28     44.56 o
  -7  13   1       19.74       25.69     35.85 o
  -6  13   1      214.31      215.84     24.29 o
  -5  13   1        3.03       -5.34     21.85 o
  -4  13   1      380.52      380.69     23.33 o
  -3  13   1     1504.94     1457.75     25.90 o
  -2  13   1      750.19      689.55     31.33 o
  -1  13   1     2527.23     2565.65     42.74 o
   0  13   1      281.82      296.83     13.77 o
   1  13   1      107.12       89.25     11.02 o
   2  13   1     1204.74     1197.16     25.78 o
   3  13   1       67.03       43.99     24.30 o
   4  13   1      112.61      127.59     24.45 o
   5  13   1      298.63      287.80     27.48 o
   6  13   1       15.81       24.35     27.25 o
   7  13   1      225.41      228.45     29.09 o
   8  13   1        4.65       29.53     32.45 o
  -7  14   1        8.46      -10.24     37.63 o
  -6  14   1       32.12       54.21     27.40 o
  -5  14   1        0.89        9.40     21.82 o
  -4  14   1      778.01      723.72     27.74 o
  -3  14   1      164.92      216.08     21.67 o
  -2  14   1      254.53      272.37     22.58 o
  -1  14   1      113.48      110.48     22.02 o
   0  14   1      236.87      210.08     18.26 o
   1  14   1        0.02        6.71     10.49 o
   2  14   1     1544.73     1529.42     29.21 o
   3  14   1        0.40       21.99     20.34 o
   4  14   1     2402.12     2533.80     54.76 o
   5  14   1       87.09       40.06     25.54 o
   6  14   1      250.45      243.15     30.66 o
   7  14   1        0.01       21.04     29.37 o
   8  14   1       60.15       75.67     33.06 o
  -7  15   1        3.75       27.09     37.93 o
  -6  15   1      130.15      125.35     30.23 o
  -5  15   1      124.92      142.35     24.35 o
  -4  15   1       13.44       14.87     22.02 o
  -3  15   1      702.20      707.50     23.50 o
  -2  15   1       93.57      116.74     22.40 o
  -1  15   1       28.61       25.27     22.49 o
   0  15   1       45.19       48.48     19.29 o
   1  15   1        4.47       14.78     15.64 o
   2  15   1      636.49      625.77     23.24 o
   3  15   1      494.54      455.51     24.94 o
   4  15   1        0.36       22.89     22.20 o
   5  15   1      155.19      115.62     26.34 o
   6  15   1      137.63      114.84     27.65 o
   7  15   1      106.54       95.68     30.31 o
  -7  16   1       16.08       28.65     36.98 o
  -6  16   1        0.97       -0.13     34.09 o
  -5  16   1       23.18       30.98     24.74 o
  -4  16   1        0.59        1.64     22.69 o
  -3  16   1      952.35      933.15     25.71 o
  -2  16   1        0.22       -5.43     21.71 o
  -1  16   1       14.21       18.09     22.67 o
   0  16   1      402.87      376.32     39.51 o
   1  16   1      309.75      330.53     42.44 o
   2  16   1        5.95       -1.76     40.66 o
   3  16   1     2596.17     2470.15     74.01 o
   4  16   1      128.21      159.19     41.26 o
   5  16   1        8.04       22.98     25.59 o
   6  16   1        1.22       20.01     28.33 o
   7  16   1       16.74        1.94     29.78 o
  -6  17   1       24.70       74.21     38.37 o
  -5  17   1       20.64       36.82     30.35 o
  -4  17   1      488.80      522.52     26.06 o
  -3  17   1       50.47       49.79     21.09 o
  -2  17   1     1671.87     1660.43     35.92 o
  -1  17   1        4.89       32.82     21.93 o
   0  17   1        1.13       12.99     37.46 o
   1  17   1      732.14      750.67     47.80 o
   2  17   1       18.84       27.36     37.51 o
   3  17   1       68.47       57.19     44.47 o
   4  17   1      277.66      289.01     44.27 o
   5  17   1       28.68       44.43     41.88 o
   6  17   1       40.47       57.25     39.45 o
  -5  18   1       14.26       14.86     30.62 o
  -4  18   1        5.48       15.43     23.70 o
  -3  18   1      280.29      275.03     25.68 o
  -2  18   1       64.35       50.49     25.09 o
  -1  18   1        0.04       13.72     37.88 o
   0  18   1      502.98      472.76     44.67 o
   1  18   1      479.55      456.51     45.15 o
   2  18   1        0.04       28.69     41.08 o
   3  18   1      307.47      265.95     43.47 o
   4  18   1        0.23       15.98     41.49 o
   5  18   1      159.67      138.74     47.47 o
   6  18   1       40.07       92.65     45.58 o
  -5  19   1       33.71       66.77     31.03 o
  -4  19   1       15.88        8.42     37.15 o
  -3  19   1        8.47       11.90     23.90 o
  -2  19   1      178.35      217.63     40.09 o
  -1  19   1       13.30       35.40     37.58 o
   0  19   1      197.93      219.40     40.50 o
   1  19   1      255.18      281.62     42.61 o
   2  19   1       10.53       30.20     45.52 o
   3  19   1      178.82      179.05     45.02 o
   4  19   1       15.18       19.06     48.19 o
   5  19   1      261.05      231.12     47.09 o
  -4  20   1      143.02      179.26     40.93 o
  -3  20   1       15.10       11.22     33.87 o
  -2  20   1      124.37       92.21     39.12 o
  -1  20   1      380.17      419.08     42.79 o
   0  20   1       24.81       28.41     45.49 o
   1  20   1        8.55       23.25     44.05 o
   2  20   1       23.74       59.24     47.36 o
   3  20   1      146.45      142.64     41.47 o
   4  20   1       82.75      117.63     45.12 o
   5  20   1        3.31       -9.07     49.17 o
  -3  21   1       12.28       34.09     33.58 o
  -2  21   1       97.03       92.05     40.32 o
  -1  21   1       61.69       87.39     40.80 o
   0  21   1       33.85       68.70     44.57 o
   1  21   1        3.16        8.78     43.23 o
   2  21   1      117.22       94.81     47.39 o
   3  21   1      135.14      135.97     43.85 o
   4  21   1        3.45       42.42     50.59 o
  -2  22   1      182.46      206.33     46.26 o
  -1  22   1        2.60        5.32     42.13 o
   0  22   1       51.15       92.64     43.50 o
   1  22   1        0.05       14.44     46.41 o
   2  22   1      146.20      206.23     68.40 o
  -1 -22   2      165.25      194.84     47.81 o
   0 -22   2       11.20       30.02     43.22 o
   1 -22   2       53.94       99.37     48.97 o
  -3 -21   2       10.36       41.80     46.98 o
  -2 -21   2      531.82      571.96     78.82 o
  -1 -21   2       34.60       99.49     45.52 o
   0 -21   2       58.04       54.22     42.02 o
   1 -21   2       26.31       56.41     44.56 o
   2 -21   2      218.91      252.41     44.25 o
   3 -21   2       81.45      105.17     45.26 o
  -4 -20   2       61.68       76.78     43.36 o
  -3 -20   2       87.17       89.64     47.46 o
  -2 -20   2       11.01       66.67     46.99 o
  -1 -20   2        2.80       64.12     58.21 o
   0 -20   2      150.59      199.78     45.46 o
   1 -20   2      369.73      421.23     46.07 o
   2 -20   2        0.03      -20.44     37.97 o
   3 -20   2      177.90      214.74     42.44 o
   4 -20   2        1.05       39.00     40.98 o
  -5 -19   2        0.21       24.02     48.17 o
  -4 -19   2       17.15       70.13     46.09 o
  -3 -19   2        1.67       36.03     42.62 o
  -2 -19   2        2.46       51.17     37.70 o
  -1 -19   2       92.12      112.55     40.85 o
   0 -19   2      648.54      732.81     64.59 o
   1 -19   2       44.58       86.92     41.88 o
   2 -19   2       77.90       76.32     42.79 o
   3 -19   2      129.13      150.89     28.82 o
   4 -19   2      195.80      236.12     32.03 o
   5 -19   2       33.11        1.06     37.66 o
  -6 -18   2       14.49       43.16     42.20 o
  -5 -18   2       67.21      134.76     46.91 o
  -4 -18   2        2.45       16.55     44.87 o
  -3 -18   2       14.91       39.85     38.32 o
  -2 -18   2       21.62       31.58     41.20 o
  -1 -18   2      177.75      225.00     41.17 o
   0 -18   2       97.74      126.99     48.42 o
   1 -18   2       29.64       53.02     37.25 o
   2 -18   2       70.68       55.89     26.16 o
   3 -18   2        1.05        0.91     27.40 o
   4 -18   2       92.75      117.73     30.73 o
   5 -18   2       15.01        5.33     36.81 o
  -6 -17   2        9.89       11.42     27.93 o
  -5 -17   2        2.82       10.42     27.11 o
  -4 -17   2       75.33      115.87     26.59 o
  -3 -17   2       13.48        3.83     40.60 o
  -2 -17   2       41.46       44.45     39.62 o
  -1 -17   2       18.79       41.08     42.23 o
   0 -17   2      761.39      823.34     46.38 o
   1 -17   2     1377.38     1380.10     93.55 o
   2 -17   2      220.93      253.25     28.54 o
   3 -17   2      219.98      236.49     28.82 o
   4 -17   2      339.39      348.26     31.54 o
   5 -17   2      259.25      235.19     43.12 o
   6 -17   2       27.61       58.12     39.71 o
  -7 -16   2       69.70       81.27     30.84 o
  -6 -16   2      213.98      286.46     32.25 o
  -5 -16   2       16.93       20.00     28.47 o
  -4 -16   2        0.66        5.23     26.12 o
  -3 -16   2      218.93      205.66     25.98 o
  -2 -16   2      245.56      271.45     25.56 o
  -1 -16   2     1056.80     1004.56     28.77 o
   0 -16   2      376.66      411.22     35.09 o
   1 -16   2      402.54      412.32     27.93 o
   2 -16   2       30.30       54.34     25.86 o
   3 -16   2      322.38      362.91     30.29 o
   4 -16   2        8.76       17.46     26.28 o
   5 -16   2        4.44       -6.55     33.79 o
   6 -16   2        4.75       27.74     36.12 o
  -7 -15   2        4.76        5.81     32.05 o
  -6 -15   2       59.84       66.49     28.27 o
  -5 -15   2       10.37        3.44     28.19 o
  -4 -15   2        0.01        9.70     25.67 o
  -3 -15   2      692.26      687.17     29.87 o
  -2 -15   2      258.89      272.91     25.52 o
  -1 -15   2        0.29       16.65     21.36 o
   0 -15   2      378.98      364.75     18.76 o
   1 -15   2      933.61      949.83     30.28 o
   2 -15   2      320.79      345.12     27.82 o
   3 -15   2      392.81      351.80     30.04 o
   4 -15   2      341.84      308.48     24.11 o
   5 -15   2      192.77      242.87     30.29 o
   6 -15   2       21.77       78.02     38.66 o
   7 -15   2        6.76       -6.79     37.62 o
  -8 -14   2       66.87       28.09     42.64 o
  -7 -14   2      241.16      258.43     31.23 o
  -6 -14   2      312.17      295.80     31.97 o
  -5 -14   2      419.48      473.00     29.41 o
  -4 -14   2      104.29       94.96     25.01 o
  -3 -14   2       10.99       28.21     24.59 o
  -2 -14   2       36.89       46.72     22.71 o
  -1 -14   2      329.98      335.34     16.42 o
   0 -14   2     1492.05     1396.42     23.98 o
   1 -14   2       13.70       34.19     25.89 o
   2 -14   2      375.33      334.18     28.46 o
   3 -14   2     1628.06     1688.08     28.85 o
   4 -14   2        2.03       21.69     20.42 o
   5 -14   2       68.94       88.74     27.79 o
   6 -14   2       28.50       55.67     37.44 o
   7 -14   2        1.58       -0.02     36.80 o
  -8 -13   2      215.00      213.61     41.42 o
  -7 -13   2       15.20        4.23     26.05 o
  -6 -13   2        0.84       10.25     28.69 o
  -5 -13   2        1.05       24.13     24.80 o
  -4 -13   2      445.37      519.89     30.24 o
  -3 -13   2       36.14       63.40     25.24 o
  -2 -13   2       93.17      121.71     23.15 o
  -1 -13   2      551.35      536.76     17.04 o
   0 -13   2        0.03       -1.08     20.51 o
   1 -13   2     2155.12     2288.00     57.10 o
   2 -13   2      517.48      536.65     28.68 o
   3 -13   2      724.28      726.05     20.80 o
   4 -13   2      723.55      702.84     24.41 o
   5 -13   2      141.50      141.39     26.82 o
   6 -13   2      115.00      144.00     38.43 o
   7 -13   2       57.66       81.01     38.40 o
   8 -13   2        0.09        7.29     35.91 o
  -8 -12   2       60.16       59.89     36.53 o
  -7 -12   2      255.81      267.22     29.40 o
  -6 -12   2       39.84       50.89     26.01 o
  -5 -12   2       19.34       54.65     27.46 o
  -4 -12   2        1.34       16.31     25.63 o
  -3 -12   2        1.92        7.57     24.16 o
  -2 -12   2      257.29      258.52     23.67 o
  -1 -12   2     2047.86     2068.65     29.32 o
   0 -12   2      244.16      216.46     23.58 o
   1 -12   2      788.49      805.56     26.76 o
   2 -12   2       60.20       75.77     24.31 o
   3 -12   2      373.44      384.38     18.50 o
   4 -12   2      627.95      615.23     18.99 o
   5 -12   2        6.26       11.40     18.64 o
   6 -12   2      102.46      104.45     35.25 o
   7 -12   2       27.66       79.01     33.72 o
   8 -12   2      173.91      156.93     40.22 o
  -8 -11   2       42.70       54.18     40.12 o
  -7 -11   2       12.03       38.76     26.11 o
  -6 -11   2      978.59      821.72     32.32 o
  -5 -11   2     3134.06     2928.18     43.88 o
  -4 -11   2       14.73       26.52     25.31 o
  -3 -11   2       47.27       58.00     25.12 o
  -2 -11   2       45.53       60.86     26.03 o
  -1 -11   2      238.28      239.31     15.17 o
   0 -11   2     1671.52     1675.41     82.17 o
   1 -11   2     1018.30     1120.50     26.83 o
   2 -11   2     2002.83     1996.98     33.67 o
   3 -11   2       15.92       25.84     16.22 o
   4 -11   2      194.45      187.96     16.37 o
   5 -11   2      681.01      686.54     23.08 o
   6 -11   2      651.31      683.56     41.51 o
   7 -11   2      160.01      171.08     37.32 o
   8 -11   2       21.30       22.37     38.28 o
  -9 -10   2        4.15       15.17     41.12 o
  -8 -10   2       15.41       29.42     39.35 o
  -7 -10   2       79.91       85.95     26.15 o
  -6 -10   2     1217.71     1178.31     34.65 o
  -5 -10   2      138.58       84.51     27.26 o
  -4 -10   2       12.03       11.57      7.05 o
  -3 -10   2      219.93      216.75     24.28 o
  -2 -10   2      136.99      164.95     25.83 o
  -1 -10   2      375.00      395.73     16.07 o
   0 -10   2      292.61      319.16     41.43 o
   1 -10   2      945.52      932.57     24.94 o
   2 -10   2      369.75      343.94     19.40 o
   3 -10   2      928.57      923.02     21.47 o
   4 -10   2      153.11      149.17     15.26 o
   5 -10   2      422.89      409.13     17.60 o
   6 -10   2      387.61      363.75     36.68 o
   7 -10   2      112.44       99.17     37.03 o
   8 -10   2      144.22      121.56     41.08 o
   9 -10   2      155.77      117.51     39.75 o
  -9  -9   2       36.18       68.57     37.19 o
  -8  -9   2      148.52      104.44     31.94 o
  -7  -9   2      107.50      156.34     27.81 o
  -6  -9   2       18.64       22.36     26.04 o
  -5  -9   2      298.04      319.66     26.73 o
  -4  -9   2      282.35      257.82     22.62 o
  -3  -9   2      941.57      819.61     83.82 o
  -2  -9   2     1719.79     1592.67    107.56 o
  -1  -9   2     1776.83     1706.89     43.28 o
   0  -9   2     2123.16     2246.07     31.04 o
   1  -9   2      919.04      844.52     23.32 o
   2  -9   2     2038.41     2019.58     21.61 o
   3  -9   2      117.63      153.74     16.40 o
   4  -9   2        8.21       13.90     16.77 o
   5  -9   2      779.44      786.27     18.82 o
   6  -9   2      266.16      309.00     19.55 o
   7  -9   2       59.18       93.71     37.94 o
   8  -9   2       11.34       -7.37     37.33 o
   9  -9   2       60.64       61.79     42.92 o
  -9  -8   2       46.63       57.80     38.71 o
  -8  -8   2        1.39      -13.68     39.66 o
  -7  -8   2      363.67      388.72     27.31 o
  -6  -8   2      186.57      246.76     26.55 o
  -5  -8   2       93.71      121.91     23.63 o
  -4  -8   2        7.36        8.01     13.31 o
  -3  -8   2       97.23      102.92     10.53 o
  -2  -8   2      661.24      580.88     37.11 o
  -1  -8   2       98.75       78.24      9.54 o
   0  -8   2       58.22       24.17     16.35 o
   1  -8   2      393.61      344.58     24.86 o
   2  -8   2      737.34      741.87     16.90 o
   3  -8   2       72.97       60.01     14.38 o
   4  -8   2      934.34      925.54     20.51 o
   5  -8   2       33.23       55.03     14.30 o
   6  -8   2     1977.88     1943.81     26.57 o
   7  -8   2      141.96      229.20     39.13 o
   8  -8   2      113.39      110.95     40.76 o
   9  -8   2       40.36       70.35     40.61 o
  -9  -7   2       82.26       41.05     36.98 o
  -8  -7   2      195.72      112.25     33.15 o
  -7  -7   2      309.28      259.78     25.37 o
  -6  -7   2      442.41      390.02     33.09 o
  -5  -7   2        2.59        3.25     30.94 o
  -4  -7   2      938.55      867.46     27.99 o
  -3  -7   2        2.00       -0.74     10.36 o
  -2  -7   2      710.82      665.42     26.73 o
  -1  -7   2     3821.29     3930.52     20.26 o
   0  -7   2      184.52      194.01     13.80 o
   1  -7   2      713.42      655.50     26.50 o
   2  -7   2      267.65      237.15     15.31 o
   3  -7   2       11.38       20.58     13.77 o
   4  -7   2      547.62      583.47     19.19 o
   5  -7   2     2398.79     2404.27     37.03 o
   6  -7   2       94.50       90.04     14.13 o
   7  -7   2       45.44       48.91     22.64 o
   8  -7   2       17.42       24.66     34.75 o
   9  -7   2        3.61       24.65     38.77 o
  -9  -6   2        9.19       11.84     28.21 o
  -8  -6   2      258.12      233.31     36.68 o
  -7  -6   2      148.32      174.75     23.73 o
  -6  -6   2       50.84       17.25     31.15 o
  -5  -6   2      717.72      711.64     36.54 o
  -4  -6   2     1922.25     1885.87     29.28 o
  -3  -6   2     2144.82     2414.19     37.18 o
  -2  -6   2     1281.82     1247.20     16.75 o
  -1  -6   2       89.71       76.28      9.56 o
   0  -6   2     8099.18     8033.44     33.96 o
   1  -6   2      755.07      725.15     29.47 o
   2  -6   2     7108.20     7236.88     65.97 o
   3  -6   2      148.43      160.73     11.76 o
   4  -6   2      195.09      181.72     12.95 o
   5  -6   2      316.91      315.36     14.87 o
   6  -6   2       76.63       91.80     13.78 o
   7  -6   2      223.76      204.00     20.14 o
   8  -6   2      152.64      148.27     36.78 o
   9  -6   2       72.74       90.10     42.06 o
  -9  -5   2      154.33      301.72     32.62 o
  -8  -5   2        0.25        9.75     25.68 o
  -7  -5   2       23.92       64.97     31.81 o
  -6  -5   2       75.61      104.92     21.56 o
  -5  -5   2      159.34      173.00     21.24 o
  -4  -5   2     4637.09     4720.87     38.08 o
  -3  -5   2      421.47      468.07     19.29 o
  -2  -5   2     7491.79     7630.02     46.29 o
  -1  -5   2     7895.32     7639.37     29.87 o
   0  -5   2       50.39       43.88     12.28 o
   1  -5   2     8324.18     8193.17     70.15 o
   2  -5   2     1245.62     1290.23     14.11 o
   3  -5   2      171.14      197.96     11.30 o
   4  -5   2     3905.72     3939.74     30.04 o
   5  -5   2      190.82      177.31     13.35 o
   6  -5   2      221.90      219.69     13.45 o
   7  -5   2        0.19        5.15     18.29 o
   8  -5   2        3.96       14.22     24.51 o
   9  -5   2        0.06       23.36     38.13 o
 -10  -4   2       10.29       31.93     45.60 o
  -9  -4   2       48.55       70.07     29.27 o
  -8  -4   2        6.68        3.99     21.91 o
  -7  -4   2      222.09      251.78     21.28 o
  -6  -4   2       38.19       37.32     19.32 o
  -5  -4   2        0.10       20.86     17.26 o
  -4  -4   2     1625.79     1551.19     24.50 o
  -3  -4   2      655.49      682.16     19.87 o
  -2  -4   2    15921.32    16091.22    116.11 o
  -1  -4   2     1068.18     1041.95     15.89 o
   0  -4   2      252.27      278.51     13.18 o
   1  -4   2     4588.12     4372.95     36.33 o
   2  -4   2     3039.06     3174.94     25.83 o
   3  -4   2       16.77        2.59     10.06 o
   4  -4   2     4482.86     4530.43     33.63 o
   5  -4   2     1347.48     1382.44     19.22 o
   6  -4   2       15.12       22.46     11.36 o
   7  -4   2       44.98       57.50     19.28 o
   8  -4   2        7.59       17.05     24.61 o
   9  -4   2      307.44      285.31     39.94 o
  10  -4   2       40.25       25.30     37.15 o
 -10  -3   2      386.88      375.87     39.39 o
  -9  -3   2        5.88        6.25     24.43 o
  -8  -3   2        2.33        5.36     21.66 o
  -7  -3   2      209.24      240.73     25.98 o
  -6  -3   2        0.08       -4.59     17.68 o
  -5  -3   2      720.55      744.38     21.09 o
  -4  -3   2      641.96      668.11     19.19 o
  -3  -3   2      190.58      169.56     13.32 o
  -2  -3   2     5004.74     4710.01     29.23 o
  -1  -3   2    17470.79    17533.16    155.34 o
   0  -3   2     2252.82     2098.43     33.38 o
   1  -3   2    15932.09    15885.48    157.20 o
   2  -3   2     5264.17     4987.37     23.04 o
   3  -3   2     1758.48     1803.91     15.42 o
   4  -3   2     1313.46     1281.52     14.57 o
   5  -3   2       82.18       84.26     10.39 o
   6  -3   2      666.59      640.75     14.28 o
   7  -3   2        5.90       15.59     19.78 o
   8  -3   2      226.84      245.98     21.95 o
   9  -3   2        0.98        7.00     26.47 o
  10  -3   2        0.02       16.33     37.69 o
 -10  -2   2      237.41      268.38     42.68 o
  -9  -2   2       38.72       22.91     22.65 o
  -8  -2   2       12.27       10.31     21.83 o
  -7  -2   2      243.47      247.93     26.87 o
  -6  -2   2        0.02       -4.05     15.36 o
  -5  -2   2      289.32      313.41     17.21 o
  -4  -2   2     3848.58     4146.23     29.71 o
  -3  -2   2       75.38      107.16     11.98 o
  -2  -2   2     8227.08     8400.77     62.68 o
  -1  -2   2     8001.41     7910.18     66.74 o
   0  -2   2     2924.32     2605.81     38.06 o
   1  -2   2     4313.75     4122.87     29.17 o
   2  -2   2     2358.94     2254.90     28.72 o
   3  -2   2     2469.08     2175.41     48.87 o
   4  -2   2     2494.08     2468.21     34.73 o
   5  -2   2      132.73      126.10      9.21 o
   6  -2   2       72.87       59.93     18.64 o
   7  -2   2      316.48      302.76     22.39 o
   8  -2   2       82.96       84.97     20.79 o
   9  -2   2       70.31       81.56     28.02 o
  10  -2   2        2.28       20.34     30.43 o
 -10  -1   2        2.57       10.92     28.88 o
  -9  -1   2       24.93       17.15     21.42 o
  -8  -1   2       27.55       11.98     21.63 o
  -7  -1   2      102.08       94.10     22.19 o
  -6  -1   2       86.47       85.57     20.10 o
  -5  -1   2        0.77       -0.86      9.15 o
  -4  -1   2      109.97       96.86      8.81 o
  -3  -1   2     2854.53     2772.59     22.88 o
  -2  -1   2    44493.26    44638.73    331.66 o
  -1  -1   2     1594.82     1719.82     32.92 o
   1  -1   2      642.23      674.54     22.91 o
   2  -1   2     1487.27     1559.85     21.00 o
   3  -1   2        6.82        8.03     13.48 o
   4  -1   2     2551.36     2626.34     27.27 o
   5  -1   2       94.71       68.69     15.84 o
   6  -1   2       42.02       49.65     16.97 o
   7  -1   2      314.13      323.60     21.69 o
   8  -1   2       50.46       41.82     21.55 o
   9  -1   2      358.11      338.36     28.27 o
  10  -1   2        3.60       22.23     28.14 o
 -10   0   2       95.16      106.01     31.41 o
  -9   0   2       18.70       18.42     23.90 o
  -8   0   2        0.89        8.84     23.32 o
  -7   0   2      234.99      204.21     22.07 o
  -6   0   2      201.58      189.11     21.06 o
  -5   0   2      438.67      450.35     11.25 o
  -4   0   2       16.98       14.43      6.56 o
  -3   0   2     2198.10     2117.48     20.64 o
  -2   0   2    23267.91    23163.29    119.67 o
  -1   0   2      576.85      584.18     10.42 o
   1   0   2       28.54       38.84     12.38 o
   2   0   2    30152.30    29836.16    232.97 o
   3   0   2      972.26      909.18     14.87 o
   4   0   2      807.29      787.21     20.53 o
   5   0   2        2.74       10.61      8.77 o
   6   0   2       44.50       34.66     17.91 o
   7   0   2       27.00       43.51     19.29 o
   8   0   2      173.95      190.09     22.55 o
   9   0   2       20.48       21.76     20.88 o
  10   0   2       84.01       86.37     27.70 o
 -10   1   2        7.61       19.78     30.10 o
  -9   1   2       56.78       59.66     25.18 o
  -8   1   2      186.78      177.60     22.25 o
  -7   1   2        0.01        1.28     21.44 o
  -6   1   2       19.41       13.07     15.66 o
  -5   1   2      432.41      352.33     27.86 o
  -4   1   2      209.03      194.49     13.33 o
  -3   1   2     2350.06     2295.54     21.44 o
  -2   1   2     2091.51     2068.50     37.20 o
  -1   1   2      152.07      145.01      8.19 o
   1   1   2     2704.66     2875.45     54.29 o
   2   1   2      312.16      312.60     12.25 o
   3   1   2     1367.78     1370.47     17.62 o
   4   1   2      937.71      885.50     28.48 o
   5   1   2        0.37       -1.34      9.92 o
   6   1   2       34.60       52.05     21.45 o
   7   1   2      430.61      443.39     21.83 o
   8   1   2        8.11        3.51     19.29 o
   9   1   2       94.38      107.47     23.28 o
  10   1   2        0.06        0.11     28.38 o
 -10   2   2       11.78        8.65     25.68 o
  -9   2   2       28.36       49.76     25.99 o
  -8   2   2       97.72      110.81     22.18 o
  -7   2   2       87.50       76.91     18.53 o
  -6   2   2       86.63       71.50     17.68 o
  -5   2   2       83.63       89.56     13.36 o
  -4   2   2       43.72       55.78     11.79 o
  -3   2   2        0.19       -0.07      8.74 o
  -2   2   2     9489.60     9814.52     42.42 o
  -1   2   2     4377.25     4328.47     22.43 o
   1   2   2     4879.25     5015.00     27.17 o
   2   2   2     4593.99     4805.03     27.43 o
   3   2   2       50.60       63.34     13.58 o
   4   2   2      515.32      545.21     13.47 o
   5   2   2      350.27      333.35     13.54 o
   6   2   2      214.09      188.16     21.44 o
   7   2   2      261.89      283.01     23.42 o
   8   2   2      126.37      131.36     20.10 o
   9   2   2       60.07       56.29     22.31 o
  10   2   2       80.73      112.39     30.17 o
 -10   3   2       25.29        7.40     38.75 o
  -9   3   2       14.91       29.57     24.79 o
  -8   3   2       22.91       41.46     19.44 o
  -7   3   2       89.11      104.31     18.96 o
  -6   3   2      105.37      118.57     15.16 o
  -5   3   2      342.71      332.14     15.91 o
  -4   3   2       62.48       53.71     11.97 o
  -3   3   2       34.97       19.53      8.57 o
  -2   3   2    43568.03    42531.14    221.13 o
  -1   3   2      689.59      681.46      8.93 o
   0   3   2       52.87       60.57      7.80 o
   1   3   2     1414.22     1495.56      9.62 o
   2   3   2    22687.85    22254.84    107.97 o
   3   3   2     1596.13     1681.23     18.01 o
   4   3   2      392.05      407.96     15.04 o
   5   3   2     2476.72     2441.60     33.62 o
   6   3   2      291.09      262.92     21.41 o
   7   3   2       63.51       72.51     21.51 o
   8   3   2      173.15      192.59     23.44 o
   9   3   2      206.98      227.32     21.71 o
  10   3   2        1.10        3.60     56.43 o
  -9   4   2       33.71       26.43     26.17 o
  -8   4   2       45.68       30.72     23.41 o
  -7   4   2      335.04      334.76     28.17 o
  -6   4   2       43.24       36.47     15.26 o
  -5   4   2       63.74       26.64     13.35 o
  -4   4   2     2718.38     2620.88     38.55 o
  -3   4   2        2.24       12.40      6.05 o
  -2   4   2    14654.03    14325.72    131.11 o
  -1   4   2     5760.51     5880.55     39.60 o
   0   4   2    19534.45    19740.09    160.66 o
   1   4   2      359.11      353.68      6.69 o
   2   4   2    11236.99    11430.43     49.80 o
   3   4   2      495.65      494.37     14.16 o
   4   4   2      824.42      819.22     16.96 o
   5   4   2      706.44      724.14     18.86 o
   6   4   2        8.35        3.50     20.54 o
   7   4   2        2.98       11.07     21.46 o
   8   4   2      174.50      178.71     24.26 o
   9   4   2        4.53        2.54     20.81 o
  10   4   2      216.31      188.30     36.83 o
  -9   5   2       63.15       51.51     29.24 o
  -8   5   2        0.06       10.19     24.87 o
  -7   5   2      175.19      151.19     25.36 o
  -6   5   2     1032.27      943.39     19.42 o
  -5   5   2       46.68       60.04     13.38 o
  -4   5   2     2858.18     2794.76     18.35 o
  -3   5   2      776.59      788.54     15.44 o
  -2   5   2      362.58      321.03      9.39 o
  -1   5   2     2549.44     2440.06     21.86 o
   0   5   2     3671.10     3577.03     33.35 o
   1   5   2      455.47      424.89     10.59 o
   2   5   2      243.58      240.42      7.18 o
   3   5   2      204.23      198.72     12.45 o
   4   5   2      417.77      434.58     15.26 o
   5   5   2      536.58      562.77     20.54 o
   6   5   2      664.73      700.20     23.09 o
   7   5   2      185.53      233.13     22.60 o
   8   5   2      175.69      178.80     23.46 o
   9   5   2        2.52        6.22     28.51 o
  10   5   2       11.47       29.36     30.25 o
  -9   6   2       16.03       37.35     32.04 o
  -8   6   2        1.07       -2.43     28.13 o
  -7   6   2      577.84      564.23     29.85 o
  -6   6   2       13.54       23.60     16.62 o
  -5   6   2       13.40       14.34      7.36 o
  -4   6   2     5533.00     5314.31     53.49 o
  -3   6   2     1074.30     1037.84     15.45 o
  -2   6   2       42.78       54.26     10.80 o
  -1   6   2     8504.18     8435.01     81.20 o
   0   6   2     4748.44     4514.41     58.49 o
   1   6   2     2504.89     2438.34     24.02 o
   2   6   2      190.15      179.66     16.45 o
   3   6   2     5952.46     5968.61     36.77 o
   4   6   2       98.92      107.42     14.68 o
   5   6   2       25.37       21.05     16.96 o
   6   6   2      575.87      601.35     21.99 o
   7   6   2        0.03        3.44     17.78 o
   8   6   2       22.62       33.00     29.66 o
   9   6   2      110.60      131.69     31.96 o
  -9   7   2        2.23       20.67     35.87 o
  -8   7   2      184.24      234.87     29.40 o
  -7   7   2       20.07        9.43     33.42 o
  -6   7   2     1691.48     1595.54     65.75 o
  -5   7   2       57.04       71.84     12.30 o
  -4   7   2     3752.31     3749.92     49.29 o
  -3   7   2     1125.46     1066.08     27.92 o
  -2   7   2    11536.85    11958.18    101.10 o
  -1   7   2     4948.18     4940.06     53.60 o
   0   7   2        4.00       -6.50     13.79 o
   1   7   2     2444.33     2563.97     14.09 o
   2   7   2     2341.34     2181.04     24.80 o
   3   7   2       19.08       17.18      8.34 o
   4   7   2      333.82      334.38     14.89 o
   5   7   2       92.29       97.05     16.78 o
   6   7   2       39.98       48.28     17.16 o
   7   7   2       11.26       12.74     17.52 o
   8   7   2      175.61      222.24     40.28 o
   9   7   2       60.78       47.54     38.06 o
  -9   8   2       10.04       14.40     40.07 o
  -8   8   2       16.03       50.60     30.49 o
  -7   8   2      178.55      210.06     34.28 o
  -6   8   2      113.66      123.51     35.09 o
  -5   8   2      327.69      335.77     35.88 o
  -4   8   2     1112.17      993.95     40.29 o
  -3   8   2     1764.13     1682.88     23.18 o
  -2   8   2      135.01      139.73      7.67 o
  -1   8   2     2028.02     1951.22     26.05 o
   0   8   2     2946.69     2697.13     81.35 o
   1   8   2       96.77       67.91     12.36 o
   2   8   2       94.13       97.54     18.25 o
   3   8   2      361.98      381.36     20.60 o
   4   8   2       44.98       75.71     14.85 o
   5   8   2      296.75      315.67     15.85 o
   6   8   2      136.59       99.81     16.65 o
   7   8   2       25.72       46.08     21.82 o
   8   8   2       20.73       19.90     26.82 o
   9   8   2        0.03       -0.98     38.37 o
  -9   9   2        4.29       17.14     41.71 o
  -8   9   2       35.97      132.79     34.42 o
  -7   9   2       13.35       44.82     39.02 o
  -6   9   2      219.50      257.86     25.72 o
  -5   9   2     1030.93      955.09     31.68 o
  -4   9   2      131.26      100.39     19.42 o
  -3   9   2      412.44      392.24     22.22 o
  -2   9   2     4068.54     3993.76     60.87 o
  -1   9   2      452.61      449.09     17.12 o
   0   9   2       13.80       14.00      7.50 o
   1   9   2       88.50      120.32     13.14 o
   2   9   2     1000.65     1123.20     24.97 o
   3   9   2        0.56      -13.04     20.23 o
   4   9   2     2135.30     2191.74     30.27 o
   5   9   2       88.20       80.94     13.27 o
   6   9   2      362.95      410.25     29.14 o
   7   9   2     1215.02     1183.81     35.69 o
   8   9   2       66.80       84.43     27.08 o
   9   9   2       19.55       38.37     35.58 o
  -9  10   2       39.92       50.29     39.22 o
  -8  10   2       99.78       74.08     42.02 o
  -7  10   2      181.31      195.10     27.79 o
  -6  10   2     2618.49     2514.00     40.01 o
  -5  10   2       23.49       31.59     17.27 o
  -4  10   2     3362.02     3307.36     44.03 o
  -3  10   2        1.29       -2.71      6.82 o
  -2  10   2      160.69      162.30      8.66 o
  -1  10   2      104.08       99.74      7.60 o
   0  10   2      703.12      682.75     12.79 o
   1  10   2       25.12       19.08      8.17 o
   2  10   2      244.67      257.87     18.82 o
   3  10   2      123.41      155.44     23.12 o
   4  10   2       27.48        9.48     22.81 o
   5  10   2      219.45      246.90     26.88 o
   6  10   2       41.94       27.23     27.94 o
   7  10   2      236.44      257.95     29.58 o
   8  10   2        5.45        0.74     27.60 o
   9  10   2      175.18      188.08     40.89 o
  -8  11   2      666.95      590.16     45.53 o
  -7  11   2       46.99       69.25     27.97 o
  -6  11   2       82.22       75.08     22.59 o
  -5  11   2      245.88      287.00     26.57 o
  -4  11   2        0.41        8.24     19.29 o
  -3  11   2     2997.79     3048.39     37.21 o
  -2  11   2      250.03      238.22      9.94 o
  -1  11   2      131.13      114.01      9.19 o
   0  11   2      651.33      604.53     19.38 o
   1  11   2       55.26       45.58      8.80 o
   2  11   2      314.36      322.89     28.86 o
   3  11   2       75.99       96.21     19.83 o
   4  11   2       58.60       32.88     22.51 o
   5  11   2        0.60        2.20     23.80 o
   6  11   2      212.54      222.45     28.69 o
   7  11   2       22.74       35.84     30.39 o
   8  11   2        1.84       13.78     30.57 o
   9  11   2      110.69      100.41     41.58 o
  -8  12   2       16.22       21.01     42.04 o
  -7  12   2      496.84      540.49     35.05 o
  -6  12   2        4.02       12.53     22.51 o
  -5  12   2       13.98        0.67     23.39 o
  -4  12   2        7.05       10.73     20.81 o
  -3  12   2       90.54       97.16      9.28 o
  -2  12   2        6.47       10.38      9.12 o
  -1  12   2      516.02      627.89     27.81 o
   0  12   2      436.20      411.94     11.32 o
   1  12   2      416.06      440.48     12.05 o
   2  12   2       19.00       21.28     20.92 o
   3  12   2       78.78       81.80     20.45 o
   4  12   2      615.84      650.48     26.89 o
   5  12   2     1236.63     1233.78     32.92 o
   6  12   2      453.31      426.01     29.57 o
   7  12   2      114.11      151.18     30.48 o
   8  12   2      471.38      454.18     33.76 o
  -8  13   2      256.74      291.31     42.29 o
  -7  13   2      175.70      120.26     39.64 o
  -6  13   2      384.09      420.85     26.32 o
  -5  13   2       26.88        4.76     21.76 o
  -4  13   2      285.02      283.05     20.67 o
  -3  13   2       92.28      102.35     22.10 o
  -2  13   2      359.74      396.78     27.26 o
  -1  13   2      477.56      485.70     26.85 o
   0  13   2       55.96       47.52      9.31 o
   1  13   2      636.83      626.90     13.31 o
   2  13   2       18.83       49.39     19.40 o
   3  13   2     1187.66     1142.21     28.14 o
   4  13   2       95.35      106.10     23.35 o
   5  13   2      330.09      343.55     26.05 o
   6  13   2      156.40      134.58     26.28 o
   7  13   2       87.01      112.61     29.85 o
   8  13   2      150.34      159.17     34.49 o
  -7  14   2       77.43      126.59     36.79 o
  -6  14   2      341.46      383.62     26.21 o
  -5  14   2      482.09      461.16     25.98 o
  -4  14   2       61.85       69.77     20.20 o
  -3  14   2      175.54      193.68     21.28 o
  -2  14   2      109.17      107.29     21.63 o
  -1  14   2      496.73      513.12     36.67 o
   0  14   2       17.27       10.38      9.26 o
   1  14   2       39.75       37.68      9.68 o
   2  14   2      122.52      106.48     18.05 o
   3  14   2      270.05      261.96     24.47 o
   4  14   2        1.39       12.35     22.89 o
   5  14   2       38.45       55.76     25.28 o
   6  14   2       94.43      126.52     28.93 o
   7  14   2       56.57       82.20     31.03 o
   8  14   2       43.42       53.67     32.21 o
  -7  15   2        3.46       -1.19     36.25 o
  -6  15   2       77.52       93.71     30.81 o
  -5  15   2        8.28       13.14     22.91 o
  -4  15   2      123.64      132.48     22.58 o
  -3  15   2      465.90      499.28     22.72 o
  -2  15   2     1569.78     1559.95     32.77 o
  -1  15   2      360.63      347.37     25.13 o
   0  15   2      152.08      127.10     19.94 o
   1  15   2     1417.73     1434.98     48.48 o
   2  15   2        3.53        1.61     39.39 o
   3  15   2      665.69      696.41     26.99 o
   4  15   2       53.60       66.10     22.69 o
   5  15   2       56.11       58.03     25.42 o
   6  15   2      142.43      160.95     29.29 o
   7  15   2      193.41      228.60     31.53 o
  -7  16   2       23.27       70.45     38.53 o
  -6  16   2        1.24       22.01     28.67 o
  -5  16   2      351.22      393.28     27.96 o
  -4  16   2       90.00       71.68     23.30 o
  -3  16   2      973.75      946.96     29.12 o
  -2  16   2      349.70      330.52     23.66 o
  -1  16   2      281.34      308.94     24.74 o
   0  16   2      131.88      121.75     37.14 o
   1  16   2      236.80      251.64     37.97 o
   2  16   2      428.49      475.35     45.15 o
   3  16   2       57.84       92.16     41.94 o
   4  16   2     1008.53      942.31     54.19 o
   5  16   2       11.80       60.07     38.27 o
   6  16   2       48.30      102.24     43.06 o
   7  16   2       14.93       42.97     43.24 o
  -6  17   2       94.82      129.01     37.53 o
  -5  17   2       79.67      121.46     26.28 o
  -4  17   2        1.25       10.14     23.09 o
  -3  17   2        1.99        5.46     20.84 o
  -2  17   2      250.29      259.72     23.10 o
  -1  17   2       20.27       21.55     22.05 o
   0  17   2       32.82       62.86     40.28 o
   1  17   2      565.11      562.77     45.73 o
   2  17   2      840.27      780.78     44.74 o
   3  17   2      110.61      107.84     36.20 o
   4  17   2        2.26       46.19     42.20 o
   5  17   2      149.72      181.16     41.07 o
   6  17   2       80.70      133.32     39.59 o
   7  17   2       11.57       61.36     47.22 o
  -5  18   2      454.40      449.59     35.44 o
  -4  18   2       87.82      113.11     29.54 o
  -3  18   2       23.49       21.69     21.45 o
  -2  18   2        0.40        0.19     25.00 o
  -1  18   2       68.06       81.51     38.16 o
   0  18   2        2.22       25.46     37.58 o
   1  18   2       48.85       39.30     42.93 o
   2  18   2       74.41       94.24     40.97 o
   3  18   2      128.77       89.25     44.61 o
   4  18   2       26.09       32.27     46.33 o
   5  18   2      211.57      181.13     45.06 o
   6  18   2       10.26       61.45     44.03 o
  -5  19   2       26.43       23.23     31.30 o
  -4  19   2        5.95       12.01     28.52 o
  -3  19   2       16.52       31.55     21.60 o
  -2  19   2       93.74       55.85     39.58 o
  -1  19   2      459.90      454.24     43.31 o
   0  19   2      128.39      159.04     44.15 o
   1  19   2       40.22       72.66     40.13 o
   2  19   2      343.42      403.16     44.53 o
   3  19   2       33.96      -16.24     40.84 o
   4  19   2        2.39       18.65     41.78 o
   5  19   2      366.05      406.00     63.08 o
  -4  20   2      248.89      287.94     57.53 o
  -3  20   2       96.78      123.35     32.41 o
  -2  20   2      156.97      112.57     39.40 o
  -1  20   2      307.59      309.63     43.00 o
   0  20   2      316.83      357.37     42.78 o
   1  20   2       17.38       44.41     37.66 o
   2  20   2        0.00       -8.93     39.63 o
   3  20   2      190.52      268.40     50.17 o
   4  20   2      130.41      157.68     46.08 o
   5  20   2        2.04       -1.97     44.85 o
  -3  21   2        6.02        6.28     34.65 o
  -2  21   2       26.08       26.36     38.63 o
  -1  21   2      500.36      400.68     43.88 o
   0  21   2       78.19      139.74     45.70 o
   1  21   2       24.07       30.00     43.10 o
   2  21   2       18.69       36.11     44.99 o
   3  21   2        2.18       39.65     47.13 o
   4  21   2       28.63       46.79     40.48 o
  -2  22   2        0.91        6.37     40.16 o
  -1  22   2       98.28      106.00     44.60 o
   0  22   2      151.72      184.72     45.15 o
   1  22   2       38.61       88.82     47.08 o
   2  22   2       15.61       33.60     49.44 o
  -3 -21   3       29.69       96.45     45.81 o
  -2 -21   3       13.77       63.64     47.17 o
  -1 -21   3      353.56      359.10     47.44 o
   0 -21   3       11.28       34.95     43.74 o
   1 -21   3       40.49       78.55     43.87 o
   2 -21   3       50.37       67.05     44.29 o
  -4 -20   3        7.79       38.77     46.62 o
  -3 -20   3       84.72       92.33     44.92 o
  -2 -20   3      215.52      231.66     46.96 o
  -1 -20   3      223.12      217.58     44.44 o
   0 -20   3       15.54       27.83     46.18 o
   1 -20   3        9.71       56.61     40.52 o
   2 -20   3       71.83       79.94     43.63 o
   3 -20   3        8.53       41.37     41.01 o
  -5 -19   3       62.17       74.75     49.37 o
  -4 -19   3       50.58       74.89     46.41 o
  -3 -19   3       10.93       29.94     41.64 o
  -2 -19   3       22.86       68.58     40.86 o
  -1 -19   3      269.01      261.21     42.16 o
   0 -19   3      235.18      266.39     44.69 o
   1 -19   3      235.06      250.04     42.77 o
   2 -19   3       38.16       45.85     42.40 o
   3 -19   3        0.03       21.80     39.76 o
   4 -19   3       56.06        8.26     29.48 o
  -5 -18   3       49.72       64.90     47.81 o
  -4 -18   3        0.47       15.56     53.95 o
  -3 -18   3       79.78       94.64     41.21 o
  -2 -18   3      202.25      210.89     47.39 o
  -1 -18   3      119.32      152.90     46.15 o
   0 -18   3      746.26      741.98     47.63 o
   1 -18   3      993.32     1017.29     51.10 o
   2 -18   3        8.20        4.38     26.39 o
   3 -18   3      181.88      176.47     29.41 o
   4 -18   3      240.42      247.66     29.42 o
   5 -18   3      231.02      207.62     47.25 o
  -6 -17   3       38.85        6.27     31.82 o
  -5 -17   3       93.90      102.75     28.00 o
  -4 -17   3      243.82      244.38     29.77 o
  -3 -17   3      103.85      104.54     26.22 o
  -2 -17   3       35.81       32.22     23.14 o
  -1 -17   3      768.06      741.21     45.97 o
   0 -17   3       54.19       80.64     43.47 o
   1 -17   3     1114.70     1169.51     48.34 o
   2 -17   3       34.93       19.20     25.69 o
   3 -17   3      150.24      165.64     27.93 o
   4 -17   3       41.70       46.61     29.61 o
   5 -17   3      292.54      250.92     38.03 o
   6 -17   3      336.28      390.02     42.82 o
  -7 -16   3       28.80       45.74     34.33 o
  -6 -16   3       42.05       45.36     32.29 o
  -5 -16   3       42.92       46.04     29.45 o
  -4 -16   3       86.39       71.84     26.95 o
  -3 -16   3       61.13       72.39     26.14 o
  -2 -16   3      298.00      282.34     26.51 o
  -1 -16   3     1734.66     1775.60     35.69 o
   0 -16   3       54.59       77.16     23.19 o
   1 -16   3        1.62       18.40     25.03 o
   2 -16   3      343.31      337.06     28.99 o
   3 -16   3        0.10        8.54     27.57 o
   4 -16   3        2.04       13.47     28.21 o
   5 -16   3       10.47       14.19     29.49 o
   6 -16   3       41.86       66.56     34.60 o
  -7 -15   3       57.43       63.86     30.79 o
  -6 -15   3      135.31      180.92     30.00 o
  -5 -15   3      266.67      253.14     30.60 o
  -4 -15   3        3.69       28.85     25.73 o
  -3 -15   3      181.11      216.17     26.99 o
  -2 -15   3      793.79      796.14     29.87 o
  -1 -15   3      116.79      133.71     23.38 o
   0 -15   3      148.48      142.29     18.29 o
   1 -15   3        4.22       22.00     24.01 o
   2 -15   3      653.57      603.46     30.95 o
   3 -15   3      153.20      162.96     21.88 o
   4 -15   3       12.40       29.56     26.45 o
   5 -15   3       48.08       55.58     30.93 o
   6 -15   3        6.49       46.10     38.91 o
   7 -15   3        0.47       10.81     36.96 o
  -7 -14   3       11.60       56.24     31.47 o
  -6 -14   3      146.86      176.33     31.00 o
  -5 -14   3      154.57      129.66     28.27 o
  -4 -14   3        0.29       -0.26     25.55 o
  -3 -14   3     1226.86     1295.81     35.53 o
  -2 -14   3      444.85      431.43     27.87 o
  -1 -14   3      361.12      320.88     17.47 o
   0 -14   3      135.93      159.08     21.28 o
   1 -14   3      175.91      144.73     25.69 o
   2 -14   3      238.85      253.14     28.30 o
   3 -14   3     2034.90     1930.01     40.30 o
   4 -14   3        0.62       -1.24     25.99 o
   5 -14   3        0.83        1.54     24.83 o
   6 -14   3       42.61       78.32     39.60 o
   7 -14   3      153.19      187.86     39.69 o
  -8 -13   3       32.09       44.75     35.21 o
  -7 -13   3       25.93       54.28     30.22 o
  -6 -13   3        5.04        3.39     28.39 o
  -5 -13   3        4.70       48.05     27.46 o
  -4 -13   3        3.58       -2.25     25.53 o
  -3 -13   3       24.39       33.03     27.45 o
  -2 -13   3      573.06      581.81     27.19 o
  -1 -13   3     1065.51     1055.15     32.42 o
   0 -13   3      111.64      137.92     20.75 o
   1 -13   3      472.00      421.06     26.09 o
   2 -13   3       57.83       82.26     25.90 o
   3 -13   3       53.92       57.59     21.12 o
   4 -13   3        8.41       -0.65     16.07 o
   5 -13   3      457.77      481.35     35.29 o
   6 -13   3       10.33       26.77     36.36 o
   7 -13   3        1.20       20.99     33.51 o
   8 -13   3       16.39       13.95     42.82 o
  -8 -12   3       97.20       91.78     36.60 o
  -7 -12   3      310.84      337.26     31.73 o
  -6 -12   3      244.89      182.71     27.15 o
  -5 -12   3       42.39       55.91     27.91 o
  -4 -12   3      234.11      198.60     26.92 o
  -3 -12   3     2856.40     2906.52     42.14 o
  -2 -12   3      212.94      229.92     12.74 o
  -1 -12   3     1831.60     1747.39     40.60 o
   0 -12   3      677.70      630.57     81.04 o
   1 -12   3      964.01      932.33     33.71 o
   2 -12   3      200.19      196.89     26.34 o
   3 -12   3      482.52      512.59     22.97 o
   4 -12   3      481.92      432.60     18.85 o
   5 -12   3      113.22      155.04     26.27 o
   6 -12   3      731.11      738.24     43.34 o
   7 -12   3        7.64       34.34     36.98 o
   8 -12   3       38.68       60.34     35.03 o
  -8 -11   3      269.57      298.63     37.38 o
  -7 -11   3      203.22      191.69     28.55 o
  -6 -11   3       49.86       41.55     26.70 o
  -5 -11   3     1150.64     1267.19     43.91 o
  -4 -11   3       41.69       30.20     26.91 o
  -3 -11   3       32.34       30.86     26.61 o
  -2 -11   3      565.84      556.84     30.57 o
  -1 -11   3        9.62       16.71     15.60 o
   0 -11   3      859.19      832.15     28.45 o
   1 -11   3     1902.91     1958.37     34.14 o
   2 -11   3       40.58       53.37     24.32 o
   3 -11   3       29.00       31.49     16.27 o
   4 -11   3        7.53       25.35     15.68 o
   5 -11   3      164.88      180.19     18.98 o
   6 -11   3       81.50      112.43     40.56 o
   7 -11   3        1.59       21.58     32.91 o
   8 -11   3        1.21       -1.09     38.31 o
  -9 -10   3        4.68       36.92     40.32 o
  -8 -10   3       65.91       37.06     35.23 o
  -7 -10   3      409.35      413.31     30.00 o
  -6 -10   3       71.76       69.18     26.83 o
  -5 -10   3       35.86       29.18     26.76 o
  -4 -10   3        2.59       -0.93     26.06 o
  -3 -10   3     1773.97     1798.08     67.49 o
  -2 -10   3      227.38      216.87      9.72 o
  -1 -10   3      178.25      152.73     11.91 o
   0 -10   3      101.88      128.74     21.42 o
   1 -10   3     1706.34     1799.15     30.71 o
   2 -10   3       14.98       22.29     18.61 o
   3 -10   3      337.32      331.55     18.74 o
   4 -10   3        2.74       17.53     17.11 o
   5 -10   3       14.50       33.91     17.38 o
   6 -10   3      103.50      106.99     37.83 o
   7 -10   3      582.24      667.33     52.85 o
   8 -10   3        1.00       12.90     38.00 o
  -9  -9   3       27.99       38.00     35.90 o
  -8  -9   3       44.49       52.46     38.16 o
  -7  -9   3        7.16       24.75     25.37 o
  -6  -9   3      102.31      106.99     25.70 o
  -5  -9   3     2154.55     2081.63     37.55 o
  -4  -9   3      506.54      501.35     16.18 o
  -3  -9   3      470.90      472.93     14.87 o
  -2  -9   3      491.25      495.40     14.73 o
  -1  -9   3      232.04      197.61     11.91 o
   0  -9   3    10255.12    10408.60     59.69 o
   1  -9   3       10.95       23.50     23.63 o
   2  -9   3      383.22      432.71     22.94 o
   3  -9   3     1028.97      981.03     29.07 o
   4  -9   3     1524.46     1514.74     42.62 o
   5  -9   3       99.39      134.81     17.78 o
   6  -9   3       24.69       22.99     21.57 o
   7  -9   3      348.07      332.15     42.03 o
   8  -9   3        8.36       15.69     33.72 o
   9  -9   3        4.59       45.48     38.79 o
  -9  -8   3       23.46        8.73     39.34 o
  -8  -8   3      128.25       94.27     34.62 o
  -7  -8   3      678.68      684.04     39.71 o
  -6  -8   3     1093.50     1127.07     32.16 o
  -5  -8   3      126.26      163.19     25.11 o
  -4  -8   3      108.69      129.18     30.26 o
  -3  -8   3      603.38      502.49     35.15 o
  -2  -8   3       26.73        7.04     12.33 o
  -1  -8   3     2102.84     2084.31     18.74 o
   0  -8   3      495.95      534.22     23.85 o
   1  -8   3     3995.56     4369.24     47.84 o
   2  -8   3      147.66      205.16     14.93 o
   3  -8   3      897.11      857.70     19.01 o
   4  -8   3      149.37      166.84     17.03 o
   5  -8   3      450.82      471.23     16.57 o
   6  -8   3      504.95      499.28     30.95 o
   7  -8   3     1268.20     1248.65     47.34 o
   8  -8   3       17.44       23.37     34.34 o
   9  -8   3      170.87      162.97     38.70 o
  -9  -7   3       32.96       17.47     32.00 o
  -8  -7   3       14.31       33.58     35.96 o
  -7  -7   3       11.54        8.68     22.46 o
  -6  -7   3      425.65      342.22     36.68 o
  -5  -7   3     3556.50     3596.28     53.13 o
  -4  -7   3        2.89       26.21     28.20 o
  -3  -7   3      768.89      789.62     23.69 o
  -2  -7   3       75.07       71.59     14.49 o
  -1  -7   3     2381.27     2460.58     30.81 o
   0  -7   3       61.81       91.22     20.51 o
   1  -7   3     2241.24     2364.66     48.70 o
   2  -7   3        6.50       22.05     11.92 o
   3  -7   3      164.00      170.66     11.69 o
   4  -7   3       14.51       25.37     15.53 o
   5  -7   3     1360.95     1280.48     34.19 o
   6  -7   3      276.31      267.33     19.32 o
   7  -7   3      143.97      163.39     23.78 o
   8  -7   3       17.57       38.70     32.82 o
   9  -7   3       11.89       25.08     40.22 o
  -9  -6   3       93.98       74.92     31.95 o
  -8  -6   3      173.30      183.75     49.26 o
  -7  -6   3      369.86      416.03     54.08 o
  -6  -6   3        1.88      -12.73     34.02 o
  -5  -6   3       52.41       72.42     30.76 o
  -4  -6   3      802.66      773.32     25.00 o
  -3  -6   3     5008.49     5273.90     30.05 o
  -2  -6   3       33.96       31.37     12.72 o
  -1  -6   3       31.43       48.94     10.97 o
   0  -6   3      143.09      140.34     14.40 o
   1  -6   3     1195.95     1158.96     20.12 o
   2  -6   3      287.21      287.94     11.62 o
   3  -6   3       69.33      101.15     10.83 o
   4  -6   3      148.23      114.05     15.18 o
   5  -6   3        0.00        5.38     12.47 o
   6  -6   3      287.12      289.51     20.27 o
   7  -6   3      138.35      167.68     24.46 o
   8  -6   3      139.50      127.02     40.28 o
   9  -6   3       18.42       28.48     37.72 o
  -9  -5   3       30.37        5.58     31.22 o
  -8  -5   3       22.79       17.86     26.64 o
  -7  -5   3       39.94       69.97     33.36 o
  -6  -5   3       13.23       -1.50     22.11 o
  -5  -5   3        0.32       -4.34     19.81 o
  -4  -5   3      592.46      593.77     21.62 o
  -3  -5   3       10.70        3.90     12.57 o
  -2  -5   3     1508.59     1539.24     29.58 o
  -1  -5   3      595.68      589.65     13.29 o
   0  -5   3       28.88       33.84     13.55 o
   1  -5   3     5595.07     5374.21     29.53 o
   2  -5   3      525.21      527.61     11.36 o
   3  -5   3     2189.43     2267.62     47.45 o
   4  -5   3      244.50      230.83     18.62 o
   5  -5   3      383.54      392.04     13.46 o
   6  -5   3       21.55       19.81     18.28 o
   7  -5   3        1.32       -1.33     19.04 o
   8  -5   3       29.07       24.76     23.98 o
   9  -5   3      268.31      323.00     39.77 o
  -9  -4   3       10.02       23.96     27.22 o
  -8  -4   3       32.19       27.60     26.20 o
  -7  -4   3      293.23      308.56     33.57 o
  -6  -4   3       45.54       54.27     18.93 o
  -5  -4   3     1012.84     1040.37     23.27 o
  -4  -4   3     1132.58     1102.61     22.66 o
  -3  -4   3     3998.51     3954.82     32.54 o
  -2  -4   3     1054.88     1118.57     16.03 o
  -1  -4   3     1022.12      966.56     14.94 o
   0  -4   3     1062.43     1030.82     23.15 o
   1  -4   3      361.20      337.44     13.84 o
   2  -4   3       77.64       85.26      8.49 o
   3  -4   3     6248.87     6579.96     96.71 o
   4  -4   3      583.54      550.52     12.86 o
   5  -4   3       77.04       85.93     10.26 o
   6  -4   3      268.30      276.99     19.80 o
   7  -4   3      106.19      100.13     19.55 o
   8  -4   3       21.61       26.11     25.70 o
   9  -4   3       28.06       42.31     39.53 o
 -10  -3   3       17.05       29.59     32.71 o
  -9  -3   3       76.22      101.06     23.96 o
  -8  -3   3       44.96       60.98     26.11 o
  -7  -3   3       82.75       87.61     25.07 o
  -6  -3   3      247.38      281.35     19.02 o
  -5  -3   3      315.01      319.29     18.38 o
  -4  -3   3      430.09      413.63     17.59 o
  -3  -3   3      370.27      309.84     16.72 o
  -2  -3   3     2283.45     2360.15     21.17 o
  -1  -3   3      390.81      387.30     13.66 o
   0  -3   3      369.92      383.22     20.74 o
   1  -3   3     1367.29     1249.73     23.36 o
   2  -3   3     1562.34     1532.81     32.58 o
   3  -3   3      154.96      127.74     13.23 o
   4  -3   3      563.20      539.77     11.88 o
   5  -3   3      660.38      659.88     19.64 o
   6  -3   3      446.07      440.73     20.61 o
   7  -3   3       37.42       46.44     19.74 o
   8  -3   3       46.77       63.32     26.38 o
   9  -3   3       56.86       77.03     27.14 o
  10  -3   3       59.99      100.02     43.38 o
 -10  -2   3      172.36      193.28     29.93 o
  -9  -2   3      105.37       73.65     23.90 o
  -8  -2   3       20.82       25.03     26.18 o
  -7  -2   3       62.76       63.77     24.78 o
  -6  -2   3        0.20        6.61     14.86 o
  -5  -2   3      400.40      438.02     17.94 o
  -4  -2   3        6.66        6.54     14.42 o
  -3  -2   3      159.99      166.15     15.41 o
  -2  -2   3    10000.19     9684.54     31.01 o
  -1  -2   3    27974.06    27963.90    220.77 o
   0  -2   3      284.81      298.05     13.02 o
   1  -2   3     4429.06     4202.13     25.24 o
   2  -2   3    44375.53    44171.23    307.19 o
   3  -2   3      449.34      474.81     14.58 o
   4  -2   3        0.20        4.43     13.90 o
   5  -2   3       17.50       26.71     16.24 o
   6  -2   3       20.56       16.04     19.29 o
   7  -2   3       54.41       56.02     19.59 o
   8  -2   3        0.92        9.26     20.79 o
   9  -2   3       53.26       48.34     29.02 o
  10  -2   3      429.13      456.50     42.88 o
 -10  -1   3       42.34       50.73     30.56 o
  -9  -1   3       23.12       25.70     26.68 o
  -8  -1   3      212.75      186.82     25.71 o
  -7  -1   3      119.12      110.83     21.44 o
  -6  -1   3       88.87       79.16     21.60 o
  -5  -1   3       84.21       92.40     11.04 o
  -4  -1   3      164.22      180.16     10.60 o
  -3  -1   3     1072.13     1167.09     14.08 o
  -2  -1   3     5761.52     5852.62     33.58 o
  -1  -1   3     7350.22     7523.56     74.93 o
   0  -1   3     2265.80     2265.39     18.50 o
   1  -1   3     5402.81     5486.99     75.67 o
   2  -1   3    16391.82    16194.55    141.68 o
   3  -1   3      120.10      119.00     18.68 o
   4  -1   3     1010.79     1013.89     20.54 o
   5  -1   3       88.00       93.78     16.59 o
   6  -1   3      101.21      103.25     19.72 o
   7  -1   3      133.17      148.82     21.13 o
   8  -1   3      216.32      247.34     23.11 o
   9  -1   3      240.54      274.86     30.59 o
  10  -1   3        0.34        2.66     27.58 o
 -10   0   3      103.44      128.51     29.54 o
  -9   0   3       75.86       79.46     27.70 o
  -8   0   3      343.30      375.77     24.97 o
  -7   0   3      544.54      552.01     25.17 o
  -6   0   3      468.68      439.88     22.69 o
  -5   0   3       95.57       89.22     15.11 o
  -4   0   3      741.71      705.98     12.51 o
  -3   0   3     1545.10     1572.65     12.51 o
  -2   0   3    69962.51    70612.48    434.22 o
  -1   0   3      203.31      222.02      6.46 o
   0   0   3        6.08       -2.15     12.04 o
   1   0   3     2306.91     2309.05     25.32 o
   2   0   3    22840.97    23719.56    216.25 o
   3   0   3     2183.29     2237.72     26.08 o
   4   0   3       19.31       27.71     18.99 o
   5   0   3      976.49      938.79     26.28 o
   6   0   3     1170.14     1217.61     29.17 o
   7   0   3      147.26      166.51     21.25 o
   8   0   3        5.57        6.82     21.33 o
   9   0   3       12.15       10.96     28.81 o
  10   0   3      128.17      130.75     29.00 o
 -10   1   3      177.14      189.51     29.11 o
  -9   1   3       90.05       85.80     26.77 o
  -8   1   3      186.18      175.38     23.32 o
  -7   1   3       25.04       20.38     21.65 o
  -6   1   3      727.74      741.69     20.21 o
  -5   1   3      921.98      939.11     18.96 o
  -4   1   3       49.45       31.47     12.66 o
  -3   1   3     2923.59     2888.58     23.37 o
  -2   1   3     4085.07     3707.91     49.33 o
  -1   1   3    10219.27    10425.04     31.43 o
   0   1   3    19260.99    18788.57    191.96 o
   1   1   3     7512.39     7664.99     47.96 o
   2   1   3    18909.46    18302.32     61.67 o
   3   1   3      658.45      630.48     20.50 o
   4   1   3       90.34       81.99     16.78 o
   5   1   3      312.96      357.36     20.16 o
   6   1   3      748.10      803.56     42.84 o
   7   1   3      829.10      817.93     25.97 o
   8   1   3      276.09      291.91     26.52 o
   9   1   3        1.31       -4.73     23.68 o
  10   1   3       13.16       18.34     28.75 o
 -10   2   3      118.21      153.73     27.76 o
  -9   2   3        2.41       29.41     25.05 o
  -8   2   3      464.10      539.83     26.00 o
  -7   2   3      333.89      344.04     22.71 o
  -6   2   3       61.52       55.37     16.82 o
  -5   2   3      143.84      152.74     17.96 o
  -4   2   3      127.92      138.32     16.07 o
  -3   2   3       15.68       20.48     11.17 o
  -2   2   3     3549.63     3500.91     22.83 o
  -1   2   3      796.91      778.12     10.30 o
   0   2   3     4140.49     4102.83     25.94 o
   1   2   3    11430.17    11442.47     50.03 o
   2   2   3      177.19      185.28     12.78 o
   3   2   3      464.78      526.33     23.48 o
   4   2   3      485.24      493.51     11.92 o
   5   2   3       12.94       19.03      9.57 o
   6   2   3     1940.85     1859.35     33.45 o
   7   2   3      483.77      522.72     25.37 o
   8   2   3      245.91      278.45     22.86 o
   9   2   3       25.44       31.42     22.70 o
  10   2   3       85.42      101.83     29.99 o
  -9   3   3      693.24      730.84     30.46 o
  -8   3   3     1282.47     1231.80     53.05 o
  -7   3   3       11.43       29.73     24.44 o
  -6   3   3      692.12      683.27     23.92 o
  -5   3   3       29.99       59.13     17.98 o
  -4   3   3      210.46      212.68     16.63 o
  -3   3   3       16.70       18.08     10.60 o
  -2   3   3      849.00      840.61      8.48 o
  -1   3   3     5866.13     6034.93     40.58 o
   0   3   3     2300.02     2413.26     15.06 o
   1   3   3     8645.50     8468.58     49.49 o
   2   3   3       63.56       76.45     10.67 o
   3   3   3      179.66      183.12     13.96 o
   4   3   3     3020.53     2881.31     28.08 o
   5   3   3      755.56      786.50     16.00 o
   6   3   3      851.16      900.61     25.77 o
   7   3   3        6.41        4.55     21.04 o
   8   3   3       81.41       65.98     22.81 o
   9   3   3      300.77      303.83     24.66 o
  10   3   3       52.86       66.83     37.53 o
  -9   4   3       24.48        9.57     24.93 o
  -8   4   3      153.34      167.80     30.54 o
  -7   4   3      496.96      486.08     31.58 o
  -6   4   3      188.02      169.73     26.96 o
  -5   4   3      469.66      461.15     21.28 o
  -4   4   3      466.05      484.81     13.97 o
  -3   4   3     3128.72     3180.80     25.43 o
  -2   4   3      369.10      353.97      7.63 o
  -1   4   3     1057.69      973.19      9.23 o
   0   4   3     1848.80     1788.58     17.92 o
   1   4   3     3420.33     3228.97     14.76 o
   2   4   3      185.20      205.50     12.09 o
   3   4   3      216.19      231.48     10.98 o
   4   4   3      111.50       93.91     14.51 o
   5   4   3      310.46      316.38     14.23 o
   6   4   3      696.31      688.20     24.51 o
   7   4   3      353.62      385.36     23.71 o
   8   4   3       16.68        5.70     22.86 o
   9   4   3      360.90      338.25     30.97 o
  10   4   3        4.35        2.69     34.68 o
  -9   5   3       92.87       91.55     26.67 o
  -8   5   3      363.05      391.33     30.69 o
  -7   5   3       15.64       17.20     25.45 o
  -6   5   3      264.90      242.47     28.27 o
  -5   5   3      500.72      485.15     21.82 o
  -4   5   3       30.76       27.69     11.21 o
  -3   5   3      213.74      200.97      9.32 o
  -2   5   3     1387.88     1456.96     21.41 o
  -1   5   3       93.49      110.10      6.24 o
   0   5   3     2609.14     2658.52     22.71 o
   1   5   3       16.47        2.79      8.10 o
   2   5   3     2853.97     2995.30     16.00 o
   3   5   3     4261.07     4259.79     20.78 o
   4   5   3      218.28      180.55     14.98 o
   5   5   3      463.35      431.77     20.48 o
   6   5   3      276.83      301.32     21.97 o
   7   5   3       66.09       63.42     21.08 o
   8   5   3      302.38      298.82     24.54 o
   9   5   3      509.06      537.17     33.99 o
  10   5   3       23.38       15.42     36.40 o
  -9   6   3      163.09      194.62     30.34 o
  -8   6   3       56.92       75.72     28.41 o
  -7   6   3       84.69       89.43     27.43 o
  -6   6   3       99.64       82.85     25.86 o
  -5   6   3      211.06      206.81     24.57 o
  -4   6   3     1761.43     1760.91     43.18 o
  -3   6   3     6103.39     6250.21     85.19 o
  -2   6   3       77.74       83.64      7.39 o
  -1   6   3        0.02        3.05      5.15 o
   0   6   3        0.50        3.82     10.76 o
   1   6   3        5.56        4.21      6.81 o
   2   6   3     3652.07     3792.48     34.62 o
   3   6   3     6150.33     5957.98     35.81 o
   4   6   3      254.30      243.96     16.28 o
   5   6   3      518.60      540.64     20.29 o
   6   6   3      489.77      480.69     19.51 o
   7   6   3      279.20      250.20     21.19 o
   8   6   3       10.40       -1.27     29.88 o
   9   6   3      371.37      402.45     32.15 o
  -9   7   3       26.77       57.46     31.71 o
  -8   7   3      769.14      796.29     41.10 o
  -7   7   3        0.38        5.67     20.17 o
  -6   7   3       53.24       72.28     26.03 o
  -5   7   3      331.92      273.38     33.51 o
  -4   7   3      235.49      228.28     19.18 o
  -3   7   3       73.33       77.27     12.54 o
  -2   7   3      583.27      621.47     12.14 o
  -1   7   3     1553.88     1459.84     32.00 o
   0   7   3      454.06      487.34     13.66 o
   1   7   3        0.67        1.49      6.89 o
   2   7   3     6358.01     6639.22     37.63 o
   3   7   3      467.47      461.60     17.14 o
   4   7   3      315.75      351.02     15.80 o
   5   7   3     1299.27     1209.71     31.39 o
   6   7   3        0.19       10.84     16.27 o
   7   7   3      206.78      175.53     19.01 o
   8   7   3        0.37       15.55     29.39 o
   9   7   3        0.06       23.04     28.11 o
  -9   8   3        0.68       20.92     39.20 o
  -8   8   3      137.28      172.58     38.16 o
  -7   8   3       21.75       26.51     24.54 o
  -6   8   3      937.55      921.73     42.42 o
  -5   8   3      305.23      284.54     34.56 o
  -4   8   3      878.99      954.25     22.00 o
  -3   8   3     3016.63     3140.27     62.33 o
  -2   8   3     2007.48     1932.95     17.35 o
  -1   8   3       80.47       69.29     10.23 o
   0   8   3     1227.99     1273.77     24.41 o
   1   8   3     2180.32     2246.89     21.36 o
   2   8   3      658.38      668.68     19.03 o
   3   8   3     1500.08     1598.35     41.61 o
   4   8   3     1747.70     1793.78     20.55 o
   5   8   3       18.07       16.06     15.04 o
   6   8   3      640.54      644.85     19.96 o
   7   8   3     1207.50     1137.02     30.68 o
   8   8   3      114.75      117.98     26.91 o
   9   8   3        1.04       31.95     39.34 o
  -9   9   3       89.79      104.62     38.13 o
  -8   9   3        0.02       41.76     29.79 o
  -7   9   3       55.96      111.09     36.45 o
  -6   9   3        0.18       30.48     24.59 o
  -5   9   3      657.54      598.18     29.64 o
  -4   9   3       23.25       38.29     19.10 o
  -3   9   3      907.91      875.30     24.86 o
  -2   9   3       24.29       26.42     10.07 o
  -1   9   3      757.83      875.78     19.34 o
   0   9   3     5220.54     5360.06     50.76 o
   1   9   3     3481.43     3506.29     37.67 o
   2   9   3     3208.17     3258.96     33.89 o
   3   9   3       10.48       -0.42     17.85 o
   4   9   3      359.81      359.60     14.99 o
   5   9   3      717.79      666.27     22.97 o
   6   9   3      213.16      221.35     24.26 o
   7   9   3      137.20      166.70     25.01 o
   8   9   3      173.82      161.39     28.59 o
   9   9   3       41.23       36.60     32.59 o
  -8  10   3        0.52       -5.89     29.91 o
  -7  10   3        9.68       15.14     35.98 o
  -6  10   3       97.31       96.15     25.30 o
  -5  10   3       14.89       32.67     25.53 o
  -4  10   3      194.26      190.34     19.34 o
  -3  10   3      205.15      229.33     21.63 o
  -2  10   3       85.23      100.53      8.15 o
  -1  10   3       20.21       27.08     12.21 o
   0  10   3      456.52      466.98     24.54 o
   1  10   3      632.82      624.06     21.31 o
   2  10   3      158.64      135.65     16.68 o
   3  10   3     2739.90     2725.51     60.89 o
   4  10   3      506.75      464.41     22.59 o
   5  10   3      212.46      216.55     23.89 o
   6  10   3      434.53      396.71     24.81 o
   7  10   3      359.29      369.98     31.04 o
   8  10   3      124.72      136.33     28.10 o
   9  10   3        0.01       27.19     40.30 o
  -8  11   3       64.95       52.87     35.38 o
  -7  11   3        0.58       19.94     29.85 o
  -6  11   3      231.07      248.86     27.53 o
  -5  11   3       63.89       64.32     27.01 o
  -4  11   3      402.13      392.68     22.12 o
  -3  11   3        0.31        3.35     19.92 o
  -2  11   3     2914.92     2727.14     64.93 o
  -1  11   3     1343.71     1240.03     45.51 o
   0  11   3      249.63      244.75     26.30 o
   1  11   3     2457.38     2409.05     64.72 o
   2  11   3      158.46      184.38     17.67 o
   3  11   3      367.37      367.79     22.65 o
   4  11   3      365.98      372.80     27.66 o
   5  11   3      385.61      332.62     27.84 o
   6  11   3      303.02      365.31     35.06 o
   7  11   3      190.72      168.46     29.45 o
   8  11   3      169.40      204.55     31.83 o
   9  11   3       32.08       81.08     39.32 o
  -8  12   3      491.66      434.78     43.25 o
  -7  12   3       14.93       34.57     30.46 o
  -6  12   3       41.22       55.82     27.89 o
  -5  12   3       45.11       35.43     28.33 o
  -4  12   3        2.93        8.78     20.47 o
  -3  12   3      268.93      225.11     21.44 o
  -2  12   3       16.03       11.14      7.38 o
  -1  12   3     1418.75     1381.64     31.73 o
   0  12   3      363.95      345.44     27.18 o
   1  12   3     1471.59     1463.44     40.85 o
   2  12   3      202.11      204.55     28.93 o
   3  12   3      696.87      672.33     24.41 o
   4  12   3        0.11       10.62     22.47 o
   5  12   3      149.79      146.19     25.95 o
   6  12   3      255.86      197.82     26.90 o
   7  12   3       80.65       73.80     27.92 o
   8  12   3      388.86      378.34     32.81 o
  -8  13   3      210.89      196.99     38.65 o
  -7  13   3       91.26       85.30     31.34 o
  -6  13   3        0.23       13.83     24.07 o
  -5  13   3        5.37      -24.58     27.43 o
  -4  13   3       72.84       77.02     21.68 o
  -3  13   3      386.67      378.15     23.63 o
  -2  13   3      604.77      626.71     28.53 o
  -1  13   3      162.64      125.59     27.15 o
   0  13   3      338.80      306.24     35.13 o
   1  13   3      762.46      717.32     12.90 o
   2  13   3     3239.78     3200.66     32.84 o
   3  13   3      144.65      137.94     20.20 o
   4  13   3      319.30      252.64     24.18 o
   5  13   3       10.14        4.80     24.88 o
   6  13   3        0.69       -2.12     26.45 o
   7  13   3       40.29       25.72     28.53 o
   8  13   3        7.00       11.68     32.73 o
  -7  14   3      146.51      177.43     36.79 o
  -6  14   3       18.81       13.60     23.26 o
  -5  14   3       78.81       95.14     24.81 o
  -4  14   3      270.08      299.51     23.85 o
  -3  14   3      531.29      522.90     25.18 o
  -2  14   3       79.35       74.80     26.38 o
  -1  14   3      497.61      454.64     32.32 o
   0  14   3      115.36      118.16     20.20 o
   1  14   3       49.60       55.68      8.75 o
   2  14   3      204.57      214.57     18.41 o
   3  14   3       92.21       92.33     20.16 o
   4  14   3      272.34      250.62     24.23 o
   5  14   3      197.48      172.13     25.82 o
   6  14   3       33.76       45.19     27.58 o
   7  14   3        0.81       34.91     29.27 o
   8  14   3      256.33      277.38     33.27 o
  -7  15   3        9.14       32.21     35.71 o
  -6  15   3       43.31       67.82     25.80 o
  -5  15   3        2.61       -4.00     24.65 o
  -4  15   3      501.85      506.91     22.41 o
  -3  15   3      961.49      940.96     26.94 o
  -2  15   3      307.84      299.39     23.33 o
  -1  15   3      247.38      251.34     24.86 o
   0  15   3      205.69      213.18     21.21 o
   1  15   3      282.60      312.34     38.33 o
   2  15   3      235.51      209.06     40.88 o
   3  15   3      311.89      347.96     39.19 o
   4  15   3        6.50        4.78     21.58 o
   5  15   3       28.32       49.83     24.04 o
   6  15   3       58.70      122.92     28.28 o
   7  15   3       87.18       75.44     28.75 o
  -6  16   3        3.65       28.02     24.39 o
  -5  16   3       51.26       37.88     24.96 o
  -4  16   3       31.69       31.46     21.17 o
  -3  16   3      733.81      771.92     24.24 o
  -2  16   3      273.67      255.65     22.91 o
  -1  16   3      169.59      201.63     34.20 o
   0  16   3      562.62      653.10     56.14 o
   1  16   3        7.46        7.50     37.89 o
   2  16   3     1022.09      999.49     46.27 o
   3  16   3       57.62       76.40     39.20 o
   4  16   3      114.53       72.16     38.81 o
   5  16   3      124.76      201.11     44.69 o
   6  16   3        5.04       -8.99     39.88 o
   7  16   3      106.75      118.00     44.42 o
  -6  17   3       31.68       33.88     30.00 o
  -5  17   3      158.01      136.22     25.49 o
  -4  17   3       60.43       44.31     24.58 o
  -3  17   3      189.75      205.84     21.61 o
  -2  17   3        2.02      -11.26     21.51 o
  -1  17   3       76.07       97.89     22.30 o
   0  17   3        1.26        6.69     34.01 o
   1  17   3       28.28       47.49     36.47 o
   2  17   3     1322.09     1238.87     47.87 o
   3  17   3      493.71      441.23     40.81 o
   4  17   3      530.91      585.56     45.69 o
   5  17   3       70.75       79.49     44.80 o
   6  17   3       11.73       49.10     45.20 o
   7  17   3        0.76       36.01     42.90 o
  -5  18   3       59.50       72.90     27.63 o
  -4  18   3       83.59       69.41     26.27 o
  -3  18   3       99.69       81.94     21.57 o
  -2  18   3       13.74        5.44     21.87 o
  -1  18   3       14.84       11.73     37.82 o
   0  18   3        4.00       18.24     40.60 o
   1  18   3      442.25      423.12     43.87 o
   2  18   3      153.11      136.03     41.86 o
   3  18   3      617.08      587.93     48.40 o
   4  18   3        0.00       13.12     43.42 o
   5  18   3        2.23       43.49     43.53 o
   6  18   3      179.34      234.73     48.46 o
  -5  19   3      133.11      163.60     33.44 o
  -4  19   3        4.14       18.05     27.18 o
  -3  19   3        6.81       -5.74     21.30 o
  -2  19   3      182.16      145.42     38.29 o
  -1  19   3        3.49        5.97     40.39 o
   0  19   3        1.18        2.00     40.04 o
   1  19   3       57.14       71.50     44.50 o
   2  19   3       18.93       30.82     40.51 o
   3  19   3       13.01       45.19     45.58 o
   4  19   3       53.98       53.98     41.87 o
   5  19   3       21.11       35.67     44.05 o
  -4  20   3       95.76       78.65     27.39 o
  -3  20   3      134.76      129.92     28.90 o
  -2  20   3       93.24      117.34     38.85 o
  -1  20   3       18.73       14.02     40.90 o
   0  20   3      130.41      100.45     42.54 o
   1  20   3      104.32      123.39     44.68 o
   2  20   3       89.73      109.86     45.37 o
   3  20   3      211.77      178.80     40.90 o
   4  20   3       23.87       55.37     45.90 o
   5  20   3       13.21       19.85     45.98 o
  -3  21   3       40.72       84.48     32.41 o
  -2  21   3      200.63      211.35     41.09 o
  -1  21   3      190.29      181.53     40.53 o
   0  21   3        0.00       22.84     40.44 o
   1  21   3        1.40       30.08     46.24 o
   2  21   3       20.43       51.20     46.39 o
   3  21   3      127.41      116.30     43.95 o
   4  21   3      184.90      194.88     51.43 o
  -2  22   3        0.73      -10.62     40.67 o
  -1  22   3      154.16      210.82     44.07 o
   0  22   3       36.75       80.96     42.21 o
   1  22   3        1.72       25.54     44.01 o
   2  22   3       17.46       26.26     43.16 o
  -2 -21   4      178.60      245.27     70.57 o
  -1 -21   4       39.62       65.79     39.85 o
   0 -21   4        0.02       11.07     41.17 o
   1 -21   4       38.32       45.07     46.92 o
   2 -21   4       49.66       83.61     40.91 o
  -4 -20   4       45.47       84.04     48.01 o
  -3 -20   4       14.56       47.03     43.82 o
  -2 -20   4        0.23       21.09     42.23 o
  -1 -20   4      187.97      196.17     48.13 o
   0 -20   4       85.65       56.65     42.72 o
   1 -20   4       63.90       74.33     47.50 o
   2 -20   4       16.04       -3.68     45.73 o
   3 -20   4       39.76       33.10     42.66 o
  -4 -19   4       43.89       99.80     48.23 o
  -3 -19   4       49.48       82.70     45.55 o
  -2 -19   4      343.68      293.53     46.27 o
  -1 -19   4        0.04       41.08     42.95 o
   0 -19   4       43.01       50.93     41.98 o
   1 -19   4       69.35      147.60     45.39 o
   2 -19   4      177.15      199.23     49.23 o
   3 -19   4       14.47       19.74     37.98 o
   4 -19   4       31.64       58.80     31.25 o
  -5 -18   4       14.31       42.86     47.62 o
  -4 -18   4       86.43      104.90     47.41 o
  -3 -18   4       10.51       21.85     45.13 o
  -2 -18   4       42.71       89.73     45.04 o
  -1 -18   4      263.83      261.14     46.36 o
   0 -18   4        4.05       42.82     39.06 o
   1 -18   4      702.14      683.82     46.27 o
   2 -18   4      145.00      117.17     43.61 o
   3 -18   4      172.73      187.47     30.64 o
   4 -18   4        3.66       23.29     30.86 o
   5 -18   4       22.16       -1.61     39.55 o
  -6 -17   4       46.39       61.79     33.17 o
  -5 -17   4       29.55       74.20     30.05 o
  -4 -17   4        3.27       45.22     27.76 o
  -3 -17   4        3.51       29.91     27.70 o
  -2 -17   4        3.42       23.06     24.62 o
  -1 -17   4       81.62      145.16     25.77 o
   0 -17   4       12.68        6.63     37.01 o
   1 -17   4       86.68       94.00     42.69 o
   2 -17   4      212.91      232.00     28.83 o
   3 -17   4        0.52       21.67     27.98 o
   4 -17   4       97.61      117.38     29.70 o
   5 -17   4      228.21      184.19     39.51 o
   6 -17   4      283.26      317.61     42.28 o
  -6 -16   4       97.89      139.96     30.07 o
  -5 -16   4       72.19       63.36     28.92 o
  -4 -16   4       28.05       41.76     29.18 o
  -3 -16   4      140.44      135.87     27.32 o
  -2 -16   4       58.02       63.02     25.78 o
  -1 -16   4      384.58      341.84     26.47 o
   0 -16   4       63.73       86.41     24.17 o
   1 -16   4     1135.18     1168.05     32.76 o
   2 -16   4       11.94       19.36     25.63 o
   3 -16   4      150.47      183.23     28.65 o
   4 -16   4      186.70      168.43     29.72 o
   5 -16   4       13.42       29.07     27.49 o
   6 -16   4       55.14      123.71     37.18 o
  -7 -15   4       95.33       87.96     32.62 o
  -6 -15   4        2.60       30.08     31.19 o
  -5 -15   4       57.54       58.48     29.78 o
  -4 -15   4      131.36      174.47     30.41 o
  -3 -15   4      156.23      201.85     27.52 o
  -2 -15   4        1.17       17.96     24.46 o
  -1 -15   4        8.97       25.72     24.65 o
   0 -15   4      113.92      122.06     23.56 o
   1 -15   4      180.81      172.96     26.90 o
   2 -15   4      347.64      335.83     28.30 o
   3 -15   4       65.16       78.92     21.12 o
   4 -15   4      424.09      419.36     31.01 o
   5 -15   4       21.00       52.26     28.93 o
   6 -15   4       48.57       66.73     37.39 o
   7 -15   4       79.11       95.45     41.17 o
  -7 -14   4      184.23      235.27     31.50 o
  -6 -14   4       17.49       13.70     27.58 o
  -5 -14   4       84.44       55.34     28.68 o
  -4 -14   4       43.47       61.21     27.96 o
  -3 -14   4      434.63      354.16     28.06 o
  -2 -14   4       50.30       44.73     26.35 o
  -1 -14   4      142.19      159.71     17.81 o
   0 -14   4       42.51       55.72     21.73 o
   1 -14   4      617.41      580.97     29.55 o
   2 -14   4      119.25      113.45     26.93 o
   3 -14   4     1239.01     1215.90     29.05 o
   4 -14   4        0.05        4.58     27.08 o
   5 -14   4        0.00        8.82     28.04 o
   6 -14   4       32.25       76.86     37.18 o
   7 -14   4       46.02       79.97     40.37 o
  -8 -13   4       41.17       90.46     38.24 o
  -7 -13   4       77.94       93.91     27.89 o
  -6 -13   4        0.08       10.21     27.86 o
  -5 -13   4        2.49       -5.87     28.10 o
  -4 -13   4      174.83      168.07     26.90 o
  -3 -13   4       21.51       20.98     28.52 o
  -2 -13   4        3.06       16.22     25.07 o
  -1 -13   4       97.68       90.05     17.27 o
   0 -13   4       25.99       37.40     21.85 o
   1 -13   4      182.92      189.04     24.87 o
   2 -13   4      105.72       72.98     28.02 o
   3 -13   4      611.67      576.07     24.60 o
   4 -13   4       58.37       81.15     20.63 o
   5 -13   4       91.32       95.56     27.79 o
   6 -13   4       11.23       46.22     38.34 o
   7 -13   4       31.75       33.85     39.21 o
  -8 -12   4        9.73       45.55     38.50 o
  -7 -12   4      261.99      253.81     29.40 o
  -6 -12   4       12.32       28.64     27.65 o
  -5 -12   4       23.35        5.57     27.52 o
  -4 -12   4       15.66       28.06     26.50 o
  -3 -12   4       22.66       39.68     28.05 o
  -2 -12   4       84.18       77.98     14.29 o
  -1 -12   4      825.60      815.93     22.89 o
   0 -12   4      124.80      132.34     22.41 o
   1 -12   4      589.25      575.21     28.01 o
   2 -12   4      985.48      955.65     43.88 o
   3 -12   4      241.78      222.20     21.75 o
   4 -12   4      272.48      251.44     17.83 o
   5 -12   4      289.35      275.75     25.92 o
   6 -12   4       62.21       75.67     36.62 o
   7 -12   4      128.54      138.54     35.70 o
   8 -12   4        0.07       39.11     43.03 o
  -8 -11   4      209.12      202.49     38.91 o
  -7 -11   4        9.18       18.93     26.14 o
  -6 -11   4        1.94       21.47     27.31 o
  -5 -11   4       61.67       68.57     27.68 o
  -4 -11   4      165.81      219.52     28.45 o
  -3 -11   4      697.36      681.33     30.29 o
  -2 -11   4       95.53      118.33     14.54 o
  -1 -11   4     2188.98     2124.19     28.68 o
   0 -11   4      767.06      737.79     50.58 o
   1 -11   4     4042.04     4065.87     62.81 o
   2 -11   4      187.31      187.51     22.18 o
   3 -11   4        0.53       19.40     23.19 o
   4 -11   4      280.18      258.31     18.73 o
   5 -11   4      310.71      306.45     24.95 o
   6 -11   4      109.28      131.75     35.56 o
   7 -11   4       20.45       40.93     37.38 o
   8 -11   4      122.63      131.08     40.52 o
  -8 -10   4        2.72       21.92     32.77 o
  -7 -10   4        2.45       -4.63     24.09 o
  -6 -10   4        7.93       17.90     26.64 o
  -5 -10   4      104.93      100.56     27.35 o
  -4 -10   4      121.44      119.75     26.80 o
  -3 -10   4      100.09      107.37     13.62 o
  -2 -10   4      350.55      379.71     12.51 o
  -1 -10   4     1498.18     1484.83     41.89 o
   0 -10   4        3.34       12.86     22.08 o
   1 -10   4     1123.11     1130.66     28.49 o
   2 -10   4      472.67      480.10     26.67 o
   3 -10   4     1224.56     1167.16     29.89 o
   4 -10   4      429.86      421.81     22.85 o
   5 -10   4      151.24      179.42     23.59 o
   6 -10   4      415.98      411.11     25.02 o
   7 -10   4       28.51       24.80     36.94 o
   8 -10   4        6.13       -0.56     40.76 o
  -9  -9   4       89.35      116.17     40.37 o
  -8  -9   4       32.22       57.55     35.94 o
  -7  -9   4       78.98       97.82     26.83 o
  -6  -9   4       26.87       12.88     24.40 o
  -5  -9   4      699.93      713.95     29.97 o
  -4  -9   4     1114.22     1093.72     51.01 o
  -3  -9   4      309.99      331.60     16.09 o
  -2  -9   4      886.03      824.59     15.03 o
  -1  -9   4      554.17      631.67     24.51 o
   0  -9   4        4.58       17.72     22.47 o
   1  -9   4      388.84      361.73     28.69 o
   2  -9   4        0.67       15.67     19.83 o
   3  -9   4        0.26       -8.02     15.65 o
   4  -9   4       69.79       66.23     16.09 o
   5  -9   4      576.11      592.01     20.02 o
   6  -9   4      349.79      307.39     25.09 o
   7  -9   4       50.38       39.06     33.14 o
   8  -9   4       28.57       22.84     39.34 o
   9  -9   4       10.75       44.32     37.64 o
  -9  -8   4       30.74       29.21     30.55 o
  -8  -8   4       58.93       45.65     38.77 o
  -7  -8   4       12.39       20.67     25.23 o
  -6  -8   4       39.71       57.05     24.48 o
  -5  -8   4       83.85       76.25     23.89 o
  -4  -8   4       81.99      107.22     31.85 o
  -3  -8   4      351.03      361.44     24.30 o
  -2  -8   4      132.08      117.10     11.68 o
  -1  -8   4     3216.56     3373.14     36.03 o
   0  -8   4     2925.69     2858.73     73.47 o
   1  -8   4     1043.40      983.98     32.11 o
   2  -8   4      310.01      335.40     15.56 o
   3  -8   4      237.81      229.38     12.49 o
   4  -8   4       27.35       49.61     15.31 o
   5  -8   4        7.23       22.21     16.45 o
   6  -8   4      442.35      457.54     25.87 o
   7  -8   4       18.97       41.96     24.22 o
   8  -8   4        5.30        1.72     39.77 o
   9  -8   4       68.68      112.45     39.28 o
  -9  -7   4       38.87       15.02     30.49 o
  -8  -7   4        6.00        0.38     35.86 o
  -7  -7   4        1.71        3.20     23.98 o
  -6  -7   4       19.28       17.60     31.27 o
  -5  -7   4       64.29       58.62     31.67 o
  -4  -7   4      503.11      530.85     32.59 o
  -3  -7   4      169.50      153.49     26.30 o
  -2  -7   4       63.97       89.10     14.13 o
  -1  -7   4     2023.74     1967.82     57.26 o
   0  -7   4     2324.08     2267.69     32.83 o
   1  -7   4     2190.77     2121.34     56.07 o
   2  -7   4     3670.30     3599.27     45.78 o
   3  -7   4      414.89      396.68     15.57 o
   4  -7   4      559.83      522.89     13.29 o
   5  -7   4     1107.44     1108.20     20.37 o
   6  -7   4      807.13      780.20     36.62 o
   7  -7   4       25.65       36.51     23.55 o
   8  -7   4       18.45       54.85     35.62 o
   9  -7   4        0.03       17.45     37.33 o
  -9  -6   4       27.58       29.04     30.67 o
  -8  -6   4       45.73       30.98     27.69 o
  -7  -6   4       33.72       41.22     29.88 o
  -6  -6   4        9.16      -18.37     33.78 o
  -5  -6   4        3.31       22.58     31.25 o
  -4  -6   4      102.56       79.80     20.88 o
  -3  -6   4      677.02      723.63     23.70 o
  -2  -6   4     1242.11     1235.46     18.99 o
  -1  -6   4     2394.52     2495.74     23.23 o
   0  -6   4       45.60       21.64     20.87 o
   1  -6   4      236.14      252.72     15.46 o
   2  -6   4     1492.04     1392.99     24.09 o
   3  -6   4     6456.80     6525.42    133.76 o
   4  -6   4       55.48       47.00     14.06 o
   5  -6   4       35.02       30.34     12.51 o
   6  -6   4       95.47      118.07     18.44 o
   7  -6   4       94.37      115.69     24.12 o
   8  -6   4        2.32        7.28     24.19 o
   9  -6   4       95.91       63.02     38.57 o
  -9  -5   4      398.99      350.44     30.02 o
  -8  -5   4       84.27       79.05     30.61 o
  -7  -5   4        4.83      -25.16     30.05 o
  -6  -5   4       84.73       84.35     22.13 o
  -5  -5   4       26.73       29.03     21.15 o
  -4  -5   4      235.58      233.29     19.97 o
  -3  -5   4     1810.55     1862.21     27.65 o
  -2  -5   4     5878.84     5991.42     40.22 o
  -1  -5   4     7042.65     6956.34    108.84 o
   0  -5   4      622.16      594.33     25.94 o
   1  -5   4      789.31      709.38     16.84 o
   2  -5   4     5009.21     4745.75     66.07 o
   3  -5   4     1462.13     1557.61     36.23 o
   4  -5   4       23.61       26.57     14.02 o
   5  -5   4       11.97       12.71     10.38 o
   6  -5   4      377.31      371.20     19.75 o
   7  -5   4       29.80       43.38     23.25 o
   8  -5   4      240.56      221.85     27.71 o
   9  -5   4       22.62       30.38     38.70 o
  -9  -4   4       10.06       -7.63     32.97 o
  -8  -4   4       36.77       35.24     27.08 o
  -7  -4   4        1.71      -21.13     28.88 o
  -6  -4   4        0.96       -8.21     19.15 o
  -5  -4   4       16.32       19.47     18.75 o
  -4  -4   4     5665.60     5911.65     77.53 o
  -3  -4   4     3237.91     3215.00     30.38 o
  -2  -4   4      534.17      597.25     24.43 o
  -1  -4   4     4152.15     4022.66     50.90 o
   0  -4   4     1086.08     1081.52     19.56 o
   1  -4   4      816.51      850.62     38.71 o
   2  -4   4     2059.45     2023.71     26.72 o
   3  -4   4     3828.50     3917.52     34.82 o
   4  -4   4      109.66      105.18     14.21 o
   5  -4   4       20.02       11.15      7.41 o
   6  -4   4       79.29       60.46     18.70 o
   7  -4   4       88.57       97.36     24.36 o
   8  -4   4      255.32      261.11     26.30 o
   9  -4   4      107.84      124.05     27.74 o
  -9  -3   4      180.67      161.21     34.87 o
  -8  -3   4      196.53      182.30     27.76 o
  -7  -3   4      265.06      243.26     26.88 o
  -6  -3   4      231.54      230.05     16.80 o
  -5  -3   4       29.60       29.03     16.05 o
  -4  -3   4      873.63      912.33     29.88 o
  -3  -3   4     4130.77     4041.40     39.99 o
  -2  -3   4      803.32      784.60     25.74 o
  -1  -3   4     1028.58     1051.28     17.86 o
   0  -3   4       38.70       39.79     22.61 o
   1  -3   4     1972.55     1908.39     45.46 o
   2  -3   4     3800.83     3916.62     63.10 o
   3  -3   4     1098.45     1105.50     21.43 o
   4  -3   4     1490.54     1489.02     19.83 o
   5  -3   4      615.65      663.85     19.42 o
   6  -3   4        5.72        2.73     18.06 o
   7  -3   4      242.33      270.38     20.02 o
   8  -3   4       33.88       53.42     25.60 o
   9  -3   4       43.55       37.58     28.39 o
  10  -3   4        4.50       44.17     40.62 o
  -9  -2   4        9.27        6.56     36.63 o
  -8  -2   4       67.89       38.58     24.85 o
  -7  -2   4       13.29       -5.33     25.85 o
  -6  -2   4      166.07      116.53     15.67 o
  -5  -2   4     1770.11     1787.98     27.50 o
  -4  -2   4     4236.72     4208.48     42.75 o
  -3  -2   4     8035.73     8077.40     64.59 o
  -2  -2   4    14336.58    14038.56    110.58 o
  -1  -2   4       10.51       15.19     14.78 o
   0  -2   4      338.10      310.96     16.72 o
   1  -2   4     1024.34     1010.55     15.30 o
   2  -2   4    28664.79    29868.69    285.11 o
   3  -2   4     1501.05     1442.02     16.50 o
   4  -2   4      242.75      263.26     14.95 o
   5  -2   4      853.64      866.46     20.43 o
   6  -2   4       34.73       42.62     18.52 o
   7  -2   4       27.30       27.64     19.53 o
   8  -2   4      143.43      153.03     27.17 o
   9  -2   4      250.08      265.42     33.29 o
  10  -2   4      285.02      322.87     40.46 o
 -10  -1   4        4.63        3.94     29.76 o
  -9  -1   4       50.43       62.19     38.94 o
  -8  -1   4       34.49       34.70     26.91 o
  -7  -1   4       33.58       30.19     20.81 o
  -6  -1   4      307.33      288.81     12.76 o
  -5  -1   4     1644.12     1785.51     18.64 o
  -4  -1   4        5.64        3.88     10.34 o
  -3  -1   4     5204.53     5553.33     33.75 o
  -2  -1   4     5154.70     5250.41     29.81 o
  -1  -1   4    12882.31    13070.23     67.54 o
   0  -1   4      314.45      322.17     13.62 o
   1  -1   4    30514.91    30894.79    140.00 o
   2  -1   4    51414.52    52209.99    218.30 o
   3  -1   4     1564.79     1532.00     25.03 o
   4  -1   4     1458.83     1525.16     27.27 o
   5  -1   4      175.07      189.52     17.39 o
   6  -1   4       28.54       22.72     18.32 o
   7  -1   4       15.48        9.72     19.49 o
   8  -1   4       24.56       13.64     26.48 o
   9  -1   4      426.73      421.35     33.13 o
  10  -1   4        1.10        7.24     28.84 o
 -10   0   4       55.33       64.28     30.94 o
  -9   0   4        4.11        7.34     34.58 o
  -8   0   4        0.28        8.68     22.13 o
  -7   0   4        8.23       14.46     20.70 o
  -6   0   4      344.54      368.97     22.10 o
  -5   0   4       12.86        9.28      7.20 o
  -4   0   4        5.02        4.56      7.74 o
  -3   0   4     1444.68     1411.24     12.99 o
  -2   0   4    25107.52    24623.48     95.20 o
  -1   0   4    16457.83    16025.32    111.37 o
   0   0   4      466.51      484.12     12.62 o
   1   0   4     3178.03     3276.48     12.16 o
   2   0   4     2043.24     2125.21     19.33 o
   3   0   4      831.40      795.07     21.01 o
   4   0   4     1015.52      996.04     24.40 o
   5   0   4       82.64       83.97     21.84 o
   6   0   4     1180.76     1226.84     25.23 o
   7   0   4        0.07       -4.44     20.37 o
   8   0   4       19.60       25.05     21.13 o
   9   0   4      145.00      192.74     35.22 o
  10   0   4      113.56      131.71     29.93 o
 -10   1   4       32.19       20.90     27.89 o
  -9   1   4        0.32        1.21     29.35 o
  -8   1   4      149.03      168.67     23.19 o
  -7   1   4        0.03       -8.91     21.03 o
  -6   1   4      650.91      660.94     23.88 o
  -5   1   4     1532.90     1546.18     21.75 o
  -4   1   4     1172.19     1214.04     18.05 o
  -3   1   4      303.00      272.73     12.46 o
  -2   1   4    10757.21    10894.61     34.48 o
  -1   1   4      960.41      910.02     11.23 o
   0   1   4     6781.28     7048.34     53.48 o
   1   1   4     7323.85     7097.45     60.11 o
   2   1   4     9149.43     9586.86     75.61 o
   3   1   4      141.38      152.43     19.19 o
   4   1   4       53.25       45.52     18.77 o
   5   1   4     1029.68     1043.16     37.62 o
   6   1   4      700.54      705.66     28.32 o
   7   1   4       44.85       48.71     24.39 o
   8   1   4       28.92       52.79     24.77 o
   9   1   4      437.12      452.82     31.66 o
  10   1   4        6.73        8.27     27.69 o
  -9   2   4      157.35      179.50     30.03 o
  -8   2   4        0.03        5.76     27.82 o
  -7   2   4        7.06        4.67     20.79 o
  -6   2   4       78.13       79.08     19.60 o
  -5   2   4      671.17      671.61     17.95 o
  -4   2   4        1.92        0.73     13.08 o
  -3   2   4      218.94      213.48     10.00 o
  -2   2   4       26.82       37.44      9.02 o
  -1   2   4      431.78      457.86     10.83 o
   0   2   4    14885.54    14898.63     77.13 o
   1   2   4     3920.16     4075.97     30.12 o
   2   2   4      376.03      400.44      9.78 o
   3   2   4      582.97      556.52     65.43 o
   4   2   4      694.39      721.88     27.19 o
   5   2   4       98.19       69.88      8.93 o
   6   2   4      779.47      790.75     34.16 o
   7   2   4      567.56      572.91     34.61 o
   8   2   4        1.78       -0.90     20.96 o
   9   2   4       45.22       40.15     26.66 o
  10   2   4       85.59       97.66     29.56 o
  -9   3   4       21.39       29.64     29.71 o
  -8   3   4       50.31       74.35     27.09 o
  -7   3   4      209.79      223.28     21.30 o
  -6   3   4      142.73      132.21     19.16 o
  -5   3   4      150.98      137.78     18.97 o
  -4   3   4      515.37      511.10     18.87 o
  -3   3   4       79.24       65.65     11.00 o
  -2   3   4       24.50       21.53      8.38 o
  -1   3   4     6690.46     6602.42     20.56 o
   0   3   4     2073.56     2072.95     26.34 o
   1   3   4    11130.16    11049.27     38.32 o
   2   3   4     1938.13     2000.18     36.87 o
   3   3   4       14.51       20.60     19.14 o
   4   3   4      169.28      124.12     22.69 o
   5   3   4      114.83      120.44     11.87 o
   6   3   4       45.04       52.85     27.75 o
   7   3   4      397.07      384.83     27.98 o
   8   3   4      170.65      170.03     27.01 o
   9   3   4      595.12      565.83     26.82 o
  10   3   4       41.67       44.72     36.06 o
  -9   4   4       10.13        1.08     28.09 o
  -8   4   4        0.83        0.45     28.88 o
  -7   4   4       81.94       61.67     20.21 o
  -6   4   4       46.27       35.57     25.37 o
  -5   4   4      100.84       87.31     23.68 o
  -4   4   4        2.88       -3.98     11.66 o
  -3   4   4      724.76      721.09     10.80 o
  -2   4   4     6144.21     6394.08     64.04 o
  -1   4   4      319.75      312.08      6.57 o
   0   4   4       28.53       20.93      8.44 o
   1   4   4      392.74      406.44      9.85 o
   2   4   4     1444.54     1523.56     17.34 o
   3   4   4       70.35       63.09     16.55 o
   4   4   4       33.45       46.83     14.67 o
   5   4   4      185.21      190.90     19.55 o
   6   4   4      325.55      312.38     22.24 o
   7   4   4      106.41       99.52     24.75 o
   8   4   4       85.27      105.29     26.66 o
   9   4   4       96.75       91.28     27.58 o
  10   4   4       52.61       79.64     41.26 o
  -9   5   4       35.59       24.34     29.68 o
  -8   5   4       56.29       69.54     28.64 o
  -7   5   4       66.62       61.47     20.23 o
  -6   5   4        7.74      -16.77     24.80 o
  -5   5   4      928.16      906.06     29.07 o
  -4   5   4      254.73      258.85     12.04 o
  -3   5   4     2846.52     2832.26     48.97 o
  -2   5   4       86.83       81.10      7.38 o
  -1   5   4       26.46       15.28      5.29 o
   0   5   4     2907.13     3007.34     17.46 o
   1   5   4       51.40       72.98      8.57 o
   2   5   4       27.00       11.00     10.84 o
   3   5   4     1985.32     2080.95     22.08 o
   4   5   4     1385.53     1530.75     24.62 o
   5   5   4      363.79      393.17     20.45 o
   6   5   4        2.89       19.63     20.59 o
   7   5   4        6.53        9.19     21.18 o
   8   5   4      390.67      369.90     27.55 o
   9   5   4      248.48      267.16     40.67 o
  10   5   4        6.87       28.99     39.08 o
  -9   6   4        0.81        0.90     29.17 o
  -8   6   4     1081.89     1085.09     38.32 o
  -7   6   4      172.43      159.43     21.30 o
  -6   6   4      891.45      850.77     37.90 o
  -5   6   4       96.39       63.55     25.58 o
  -4   6   4     5713.26     5829.25     75.52 o
  -3   6   4      734.27      792.56     14.08 o
  -2   6   4       48.40       65.17      6.97 o
  -1   6   4      674.05      681.09      8.97 o
   0   6   4     1753.10     1961.34     15.41 o
   1   6   4     2809.58     2858.01     16.91 o
   2   6   4      283.94      323.16     11.71 o
   3   6   4     2239.15     2304.93     18.26 o
   4   6   4       14.99       10.62     14.83 o
   5   6   4       87.63       96.32     18.75 o
   6   6   4       44.64       41.98     17.54 o
   7   6   4      367.58      359.89     22.68 o
   8   6   4        0.66        9.29     29.99 o
   9   6   4      439.26      445.72     41.26 o
  -9   7   4        9.20       20.59     27.45 o
  -8   7   4        0.56       13.88     28.37 o
  -7   7   4        7.16        3.29     21.93 o
  -6   7   4      217.32      224.27     23.29 o
  -5   7   4     1729.43     1640.43     33.71 o
  -4   7   4      199.89      202.63     12.45 o
  -3   7   4     1369.36     1377.75     20.07 o
  -2   7   4      220.01      216.98      8.62 o
  -1   7   4     1246.38     1196.16     36.68 o
   0   7   4      281.07      235.27     13.02 o
   1   7   4        6.92        6.46      8.19 o
   2   7   4     2367.94     2335.98     21.78 o
   3   7   4       14.57       25.86      9.11 o
   4   7   4       23.37       20.62     14.80 o
   5   7   4      506.33      529.52     18.50 o
   6   7   4        8.28       12.29     17.92 o
   7   7   4       18.91       28.32     20.15 o
   8   7   4        4.68        7.64     28.91 o
   9   7   4        5.27       67.82     38.00 o
  -9   8   4      124.58      154.30     30.51 o
  -8   8   4       45.83      111.07     36.74 o
  -7   8   4      144.79      162.56     26.18 o
  -6   8   4       30.60       36.71     20.51 o
  -5   8   4        0.80       19.73     20.18 o
  -4   8   4     3383.18     3351.67     50.04 o
  -3   8   4      763.78      765.19     17.43 o
  -2   8   4       99.60      100.96     10.06 o
  -1   8   4     1702.17     1740.93     16.71 o
   0   8   4     1227.32     1351.27     16.02 o
   1   8   4      193.29      210.49      9.01 o
   2   8   4       78.58       78.77      9.70 o
   3   8   4       10.00        2.08      7.52 o
   4   8   4      584.07      576.22     15.76 o
   5   8   4      131.03      139.22     16.15 o
   6   8   4        5.96       22.93     17.24 o
   7   8   4        3.20        6.78     22.48 o
   8   8   4      108.73      125.67     28.41 o
   9   8   4       44.35       55.84     40.28 o
  -9   9   4        6.48       18.36     35.82 o
  -8   9   4       88.37       93.69     34.83 o
  -7   9   4        0.22       20.62     26.89 o
  -6   9   4      665.19      733.99     50.88 o
  -5   9   4      116.66      137.27     27.28 o
  -4   9   4       44.18       50.90     16.70 o
  -3   9   4      943.83      961.85     33.65 o
  -2   9   4     1663.91     1650.97     18.69 o
  -1   9   4      134.15      134.92     11.21 o
   0   9   4     1907.60     1898.67     29.39 o
   1   9   4     4873.01     5228.07     43.48 o
   2   9   4      408.69      431.97     12.69 o
   3   9   4       51.69       63.04      7.98 o
   4   9   4      370.99      391.62     13.38 o
   5   9   4      682.91      706.26     18.24 o
   6   9   4        8.48       25.46     22.89 o
   7   9   4      469.23      485.34     27.65 o
   8   9   4      101.24      163.88     28.24 o
   9   9   4      150.12      133.88     35.32 o
  -8  10   4        5.38       10.79     35.98 o
  -7  10   4      297.96      356.29     31.13 o
  -6  10   4      110.48      129.27     28.15 o
  -5  10   4       18.41       31.91     27.75 o
  -4  10   4     1030.87     1053.02     23.81 o
  -3  10   4      309.62      295.31     20.70 o
  -2  10   4      173.91      156.91     10.42 o
  -1  10   4      481.66      521.53     24.39 o
   0  10   4     2301.21     2351.41     33.54 o
   1  10   4      181.05      156.44     31.11 o
   2  10   4       59.37      100.16      8.41 o
   3  10   4     1815.99     1768.26     36.09 o
   4  10   4      895.88      845.31     28.92 o
   5  10   4      317.91      284.51     23.16 o
   6  10   4      296.70      283.77     24.17 o
   7  10   4      122.61      136.38     24.49 o
   8  10   4      181.59      169.79     26.20 o
   9  10   4        1.70       23.29     40.91 o
  -8  11   4       26.69       30.64     33.03 o
  -7  11   4       78.71       98.45     37.68 o
  -6  11   4        5.24       19.12     27.52 o
  -5  11   4      105.67      102.86     28.99 o
  -4  11   4      181.06      145.26     20.24 o
  -3  11   4      184.65      174.80     21.04 o
  -2  11   4      477.71      433.87     29.19 o
  -1  11   4      881.12      912.56     25.95 o
   0  11   4      117.70       73.89     23.59 o
   1  11   4      352.45      394.48     30.04 o
   2  11   4      392.03      339.97     27.49 o
   3  11   4      179.71      164.77     18.26 o
   4  11   4      734.78      716.53     24.67 o
   5  11   4       34.65       31.46     21.97 o
   6  11   4      131.27       95.91     23.51 o
   7  11   4      789.60      792.28     36.87 o
   8  11   4      242.66      334.33     39.23 o
   9  11   4        3.54       23.54     36.79 o
  -8  12   4      157.50      185.42     42.33 o
  -7  12   4      128.82      141.71     37.58 o
  -6  12   4      112.42      147.07     28.11 o
  -5  12   4      191.63      208.48     28.48 o
  -4  12   4        2.64       18.33     20.33 o
  -3  12   4        6.67       19.89     18.52 o
  -2  12   4        9.01       11.41      6.21 o
  -1  12   4        3.25       13.71     25.08 o
   0  12   4      401.63      375.51     28.91 o
   1  12   4     1605.82     1454.57     87.22 o
   2  12   4      156.17      135.63     21.31 o
   3  12   4       11.22       17.28     19.15 o
   4  12   4       61.66       38.57     22.14 o
   5  12   4      114.00      130.25     25.65 o
   6  12   4      537.64      651.61     30.75 o
   7  12   4      514.05      552.34     34.45 o
   8  12   4       52.09       59.92     30.95 o
  -8  13   4       52.70       52.90     42.64 o
  -7  13   4        1.66       16.69     30.92 o
  -6  13   4       32.13       47.75     29.56 o
  -5  13   4      270.45      270.57     31.87 o
  -4  13   4        0.03        7.23     20.74 o
  -3  13   4       30.14       26.35     19.66 o
  -2  13   4     1037.03     1070.61     31.46 o
  -1  13   4      189.64      221.85     27.03 o
   0  13   4      286.58      312.50     36.38 o
   1  13   4      360.08      331.25     35.57 o
   2  13   4       82.02       95.07     27.51 o
   3  13   4       54.17       54.81     18.94 o
   4  13   4       50.96       62.22     22.53 o
   5  13   4      222.52      214.19     25.99 o
   6  13   4      306.33      348.01     29.71 o
   7  13   4      511.61      582.81     33.08 o
   8  13   4       24.88       65.49     31.59 o
  -7  14   4      210.03      256.98     35.09 o
  -6  14   4      405.49      431.95     32.71 o
  -5  14   4        3.55        8.67     29.54 o
  -4  14   4      910.26      951.81     27.13 o
  -3  14   4      479.10      473.57     22.09 o
  -2  14   4      152.88      139.98     26.52 o
  -1  14   4        1.24        5.36     27.81 o
   0  14   4     1182.45     1205.87     48.54 o
   1  14   4      136.66      119.43     36.41 o
   2  14   4      164.08      160.77     16.21 o
   3  14   4      167.59      140.95     22.75 o
   4  14   4        6.00        9.49     20.67 o
   5  14   4       49.39       74.07     25.09 o
   6  14   4      375.68      397.79     30.63 o
   7  14   4       74.69       95.61     30.45 o
   8  14   4       28.26       32.34     30.75 o
  -7  15   4       16.17       33.44     36.34 o
  -6  15   4        5.58       14.83     23.66 o
  -5  15   4      525.89      520.50     34.09 o
  -4  15   4      315.92      317.75     25.53 o
  -3  15   4      523.84      543.27     25.74 o
  -2  15   4     1460.55     1265.97     67.13 o
  -1  15   4      819.59      863.44     33.20 o
   0  15   4       72.09       56.68     35.27 o
   1  15   4      581.81      558.98     41.29 o
   2  15   4       30.87       42.16     36.47 o
   3  15   4       82.41      131.89     37.74 o
   4  15   4       11.16       32.37     38.53 o
   5  15   4       53.27       64.23     38.14 o
   6  15   4      248.45      271.98     28.43 o
   7  15   4        0.34       32.54     27.95 o
  -6  16   4       27.09       56.13     26.78 o
  -5  16   4       19.34        6.54     24.32 o
  -4  16   4      659.37      642.78     35.56 o
  -3  16   4       98.31       64.43     23.29 o
  -2  16   4        0.56        0.29     26.97 o
  -1  16   4     2091.93     2044.64     41.00 o
   0  16   4       24.79       34.31     37.53 o
   1  16   4      361.76      363.64     37.15 o
   2  16   4      208.08      269.30     40.49 o
   3  16   4      147.32      164.61     36.79 o
   4  16   4      304.90      370.44     39.41 o
   5  16   4      191.05      191.73     40.44 o
   6  16   4      197.09      207.61     41.37 o
   7  16   4        0.90        9.89     44.33 o
  -6  17   4       59.81       89.32     28.53 o
  -5  17   4        1.21        2.84     25.65 o
  -4  17   4      134.98      141.86     27.41 o
  -3  17   4       42.51       17.87     20.60 o
  -2  17   4       55.71       26.93     21.36 o
  -1  17   4        0.00       -4.82     20.46 o
   0  17   4      135.62      134.77     40.07 o
   1  17   4      398.02      342.33     68.51 o
   2  17   4       64.49       57.79     39.36 o
   3  17   4      283.72      261.54     39.98 o
   4  17   4       61.69       65.95     39.45 o
   5  17   4      128.87      192.36     45.80 o
   6  17   4        4.44       26.59     42.50 o
  -5  18   4      256.61      232.19     28.30 o
  -4  18   4        6.85       26.30     26.02 o
  -3  18   4        6.59       19.12     21.26 o
  -2  18   4       90.85       75.98     22.09 o
  -1  18   4      109.84      107.12     35.14 o
   0  18   4       79.41       75.21     36.10 o
   1  18   4       49.38       82.14     40.98 o
   2  18   4       57.39       88.66     43.09 o
   3  18   4      320.84      294.23     41.99 o
   4  18   4      128.60      171.01     38.29 o
   5  18   4       13.49       35.43     40.80 o
   6  18   4      237.49      308.01     44.88 o
  -5  19   4       58.80       80.05     29.29 o
  -4  19   4        1.81        7.36     25.92 o
  -3  19   4      122.91      138.60     22.37 o
  -2  19   4        2.20       -4.66     29.60 o
  -1  19   4       78.27       94.46     38.90 o
   0  19   4       34.85       35.21     40.39 o
   1  19   4      196.56      257.14     41.14 o
   2  19   4      211.21      217.19     41.47 o
   3  19   4        7.59       -0.84     40.32 o
   4  19   4       33.94       37.81     42.00 o
   5  19   4        9.36       48.26     63.19 o
  -4  20   4        1.53       -1.50     25.26 o
  -3  20   4        1.53       11.76     32.85 o
  -2  20   4        0.25       34.33     37.65 o
  -1  20   4        0.01       56.21     41.23 o
   0  20   4      195.06      193.36     44.21 o
   1  20   4       62.47       83.61     42.91 o
   2  20   4        0.20       12.82     42.58 o
   3  20   4      323.12      369.26     69.96 o
   4  20   4      135.44      135.78     47.73 o
   5  20   4        6.25       35.20     44.59 o
  -3  21   4       30.55       87.03     60.44 o
  -2  21   4        1.83      -13.05     39.42 o
  -1  21   4       15.20       19.14     38.52 o
   0  21   4        2.26       17.18     39.06 o
   1  21   4        0.25       28.17     40.53 o
   2  21   4       41.47       78.66     39.05 o
   3  21   4        4.48       24.77     43.93 o
   4  21   4        5.89       50.51     43.11 o
  -1  22   4       10.25       22.40     41.96 o
   0  22   4       10.42       21.39     43.58 o
   1  22   4        8.00       35.38     39.53 o
   2  22   4       15.63       23.34     44.10 o
  -2 -21   5       91.17      164.99     52.08 o
  -1 -21   5      142.42      183.78     48.30 o
   0 -21   5       34.86       56.57     45.52 o
   1 -21   5        3.92      -23.29     49.27 o
  -3 -20   5       67.00       95.79     47.18 o
  -2 -20   5       50.94       77.83     42.47 o
  -1 -20   5        0.04       46.54     49.41 o
   0 -20   5       64.16      131.05     47.84 o
   1 -20   5       12.64        2.51     44.08 o
   2 -20   5      105.18       59.93     45.57 o
   3 -20   5      105.96      126.40     40.47 o
  -4 -19   5      180.26      179.26     50.58 o
  -3 -19   5        6.86       14.23     42.31 o
  -2 -19   5      553.43      631.56     50.45 o
  -1 -19   5      445.83      527.30     50.29 o
   0 -19   5        0.01       16.76     46.73 o
   1 -19   5        5.60       21.75     45.41 o
   2 -19   5      129.00      132.04     42.65 o
   3 -19   5       32.52       62.80     41.18 o
   4 -19   5      192.12      198.67     32.70 o
  -5 -18   5       56.22       62.15     29.31 o
  -4 -18   5       18.73       37.66     45.17 o
  -3 -18   5      225.36      233.12     48.83 o
  -2 -18   5        2.58       35.49     42.78 o
  -1 -18   5      231.86      224.80     49.54 o
   0 -18   5      248.81      242.10     46.45 o
   1 -18   5       20.75       46.39     45.59 o
   2 -18   5       13.49      -13.06     38.87 o
   3 -18   5        4.80        0.03     28.55 o
   4 -18   5       39.10       26.61     31.73 o
   5 -18   5       15.98       48.48     41.83 o
  -6 -17   5        0.35       21.35     33.13 o
  -5 -17   5      342.17      324.97     32.24 o
  -4 -17   5       89.50       89.02     29.04 o
  -3 -17   5       89.13      119.33     27.23 o
  -2 -17   5       21.37       27.69     27.70 o
  -1 -17   5      449.40      469.32     38.49 o
   0 -17   5        7.03       39.72     24.72 o
   1 -17   5       14.43        9.90     42.20 o
   2 -17   5        9.90        9.19     23.49 o
   3 -17   5       30.07       49.95     29.98 o
   4 -17   5       93.16       71.83     30.91 o
   5 -17   5       54.80       63.33     30.62 o
  -6 -16   5      100.14       83.29     31.32 o
  -5 -16   5       26.13       40.84     28.44 o
  -4 -16   5       32.07       38.99     28.79 o
  -3 -16   5        0.83       29.41     27.22 o
  -2 -16   5       90.08      123.53     25.65 o
  -1 -16   5      105.92      103.74     26.30 o
   0 -16   5     1188.84     1146.73     51.50 o
   1 -16   5       11.51       40.34     25.80 o
   2 -16   5       76.12       81.69     23.94 o
   3 -16   5       17.55       25.22     28.11 o
   4 -16   5       43.89       51.00     27.68 o
   5 -16   5       22.44       26.75     28.63 o
   6 -16   5       54.34       73.77     34.60 o
  -7 -15   5        2.08        0.18     33.33 o
  -6 -15   5       14.38       50.93     30.49 o
  -5 -15   5       17.04       -6.39     29.17 o
  -4 -15   5      295.48      310.93     29.33 o
  -3 -15   5       57.72      108.78     28.20 o
  -2 -15   5       21.85       29.38     26.65 o
  -1 -15   5     2632.93     2678.14     42.99 o
   0 -15   5       18.50       25.37     24.08 o
   1 -15   5      351.14      338.04     27.51 o
   2 -15   5       13.28        6.07     22.82 o
   3 -15   5       16.99        7.70     21.76 o
   4 -15   5       62.47       38.58     29.44 o
   5 -15   5        9.37        0.16     29.41 o
   6 -15   5       13.47       20.67     35.12 o
  -7 -14   5      282.68      294.17     30.96 o
  -6 -14   5      118.91      123.54     31.52 o
  -5 -14   5        0.92       -4.05     29.01 o
  -4 -14   5       40.11       27.66     27.06 o
  -3 -14   5      215.86      180.88     29.53 o
  -2 -14   5      112.39      125.77     26.76 o
  -1 -14   5      413.58      416.73     20.48 o
   0 -14   5     1316.80     1269.52     32.75 o
   1 -14   5      166.91      198.01     27.23 o
   2 -14   5       32.02       33.35     23.51 o
   3 -14   5       85.34       79.18     22.74 o
   4 -14   5      108.75      109.19     22.06 o
   5 -14   5      102.15       99.80     29.20 o
   6 -14   5        1.41       21.12     34.19 o
   7 -14   5      100.96      107.33     38.35 o
  -7 -13   5       16.89       14.98     29.13 o
  -6 -13   5       47.33       41.33     29.17 o
  -5 -13   5       63.97       90.06     29.13 o
  -4 -13   5        9.43        8.61     27.77 o
  -3 -13   5     1728.59     1583.70     66.29 o
  -2 -13   5       51.84       58.69     26.65 o
  -1 -13   5      433.12      424.06     20.47 o
   0 -13   5      144.83      136.11     23.96 o
   1 -13   5      561.74      541.73     28.41 o
   2 -13   5      161.50      162.25     23.68 o
   3 -13   5       32.78       54.26     21.98 o
   4 -13   5      236.25      210.31     22.13 o
   5 -13   5        2.43       12.24     27.69 o
   6 -13   5        6.68       16.29     32.71 o
   7 -13   5       14.50       61.42     37.23 o
  -8 -12   5        9.07       32.64     37.68 o
  -7 -12   5      223.86      225.41     29.79 o
  -6 -12   5       63.86       74.74     26.81 o
  -5 -12   5        0.42        3.91     25.63 o
  -4 -12   5     1126.49     1114.68     33.93 o
  -3 -12   5       44.01       54.46     27.79 o
  -2 -12   5        0.03        2.51     16.01 o
  -1 -12   5      192.29      185.57     19.12 o
   0 -12   5       67.81      104.77     28.65 o
   1 -12   5       89.12       85.25     25.96 o
   2 -12   5       15.36       -2.25     23.25 o
   3 -12   5        1.84        3.50     24.90 o
   4 -12   5       10.45       -3.79     24.30 o
   5 -12   5      106.62       93.71     23.46 o
   6 -12   5        1.74        5.86     34.05 o
   7 -12   5      160.67      180.74     39.01 o
   8 -12   5      137.43      106.14     37.94 o
  -8 -11   5      308.65      330.57     40.39 o
  -7 -11   5       20.71       50.16     27.63 o
  -6 -11   5       14.03       37.24     24.86 o
  -5 -11   5      234.04      205.26     28.55 o
  -4 -11   5      300.84      315.85     30.23 o
  -3 -11   5       58.76       51.38     27.74 o
  -2 -11   5      482.38      473.96     19.08 o
  -1 -11   5        0.05        7.42     19.16 o
   0 -11   5        0.63       17.08     25.21 o
   1 -11   5      917.89      948.33     30.96 o
   2 -11   5      200.18      223.03     27.90 o
   3 -11   5        7.61       13.82     23.89 o
   4 -11   5     2070.73     1994.83     82.22 o
   5 -11   5      124.91      144.13     23.39 o
   6 -11   5        3.30       12.24     32.68 o
   7 -11   5       68.78       70.12     34.72 o
   8 -11   5       17.63       55.12     41.21 o
  -8 -10   5       25.57       44.78     35.18 o
  -7 -10   5      421.13      460.13     30.12 o
  -6 -10   5       96.07      113.08     25.05 o
  -5 -10   5       20.97       27.05     26.30 o
  -4 -10   5      728.20      622.55     31.78 o
  -3 -10   5     1421.16     1390.76     33.89 o
  -2 -10   5        2.88       -3.04     15.63 o
  -1 -10   5     2687.76     2667.11     38.85 o
   0 -10   5     1198.27     1263.19     33.63 o
   1 -10   5      345.05      423.54     32.08 o
   2 -10   5      282.36      303.35     25.67 o
   3 -10   5       65.78       53.32     24.28 o
   4 -10   5       79.24       88.55     24.08 o
   5 -10   5      227.85      226.11     24.36 o
   6 -10   5       16.15       21.64     23.59 o
   7 -10   5       15.57       20.63     36.94 o
   8 -10   5        2.74       13.10     36.91 o
  -9  -9   5       94.98       92.34     31.98 o
  -8  -9   5      150.66      189.58     33.93 o
  -7  -9   5        0.13       25.42     23.77 o
  -6  -9   5        0.08       21.87     25.43 o
  -5  -9   5      112.49       99.74     25.39 o
  -4  -9   5      713.71      719.29     31.32 o
  -3  -9   5      276.44      248.46     26.00 o
  -2  -9   5       70.40       84.85     16.05 o
  -1  -9   5     1298.64     1421.81     30.79 o
   0  -9   5      894.97      936.16     78.94 o
   1  -9   5     1429.59     1589.80     36.88 o
   2  -9   5       94.68      132.37     24.36 o
   3  -9   5      120.87       95.89     15.13 o
   4  -9   5      910.67      915.32     21.05 o
   5  -9   5     1382.32     1337.57     32.30 o
   6  -9   5      318.43      301.08     24.36 o
   7  -9   5      397.24      449.50     50.73 o
   8  -9   5      193.08      221.74     36.24 o
  -9  -8   5        0.08       33.12     30.86 o
  -8  -8   5        9.79        6.48     35.41 o
  -7  -8   5      618.80      612.67     41.32 o
  -6  -8   5        0.14       17.06     24.86 o
  -5  -8   5       43.83       56.99     25.08 o
  -4  -8   5     2721.55     2783.97     49.66 o
  -3  -8   5     2718.09     2638.94     46.32 o
  -2  -8   5      160.46      207.92     17.47 o
  -1  -8   5     1991.83     1887.73     32.12 o
   0  -8   5      939.28      946.44     30.16 o
   1  -8   5     1372.38     1394.34     36.01 o
   2  -8   5      173.95      194.16     14.96 o
   3  -8   5      808.66      769.15     19.79 o
   4  -8   5      354.76      348.03     12.71 o
   5  -8   5       68.39       72.17     24.07 o
   6  -8   5      176.16      163.29     24.84 o
   7  -8   5      107.78       85.03     24.23 o
   8  -8   5       77.05       71.60     34.37 o
   9  -8   5      123.20      122.78     42.04 o
  -9  -7   5       18.52       41.03     32.38 o
  -8  -7   5      140.24      148.55     33.21 o
  -7  -7   5        0.04       12.29     32.39 o
  -6  -7   5      152.08      138.28     32.65 o
  -5  -7   5     1510.45     1518.18     42.62 o
  -4  -7   5       35.28       69.76     47.95 o
  -3  -7   5      274.59      258.02     28.63 o
  -2  -7   5      206.61      152.81     17.60 o
  -1  -7   5     1821.75     1792.00     45.82 o
   0  -7   5     1946.76     1977.00     68.39 o
   1  -7   5     4790.21     4753.25     47.80 o
   2  -7   5     4932.59     4938.95     48.56 o
   3  -7   5       65.11       54.05     10.63 o
   4  -7   5      102.93       99.08     12.89 o
   5  -7   5     1119.63     1132.05     20.90 o
   6  -7   5       44.60       46.28     23.70 o
   7  -7   5        0.02       -6.94     24.77 o
   8  -7   5       35.52       45.76     34.19 o
   9  -7   5       18.07       55.18     39.60 o
  -9  -6   5        1.24      -18.79     40.33 o
  -8  -6   5       68.33       66.05     29.12 o
  -7  -6   5      259.61      255.79     34.92 o
  -6  -6   5       34.38       49.40     30.16 o
  -5  -6   5      278.82      323.46     35.03 o
  -4  -6   5      691.69      751.29     34.39 o
  -3  -6   5     1147.17     1149.86     38.96 o
  -2  -6   5        4.99       10.98     15.03 o
  -1  -6   5       29.56       67.49     21.36 o
   0  -6   5       94.32      102.14     23.99 o
   1  -6   5     3745.38     3700.37     39.83 o
   2  -6   5     4721.77     4829.19     44.34 o
   3  -6   5       44.96       30.72      8.27 o
   4  -6   5       28.13       25.24     11.97 o
   5  -6   5       25.52       21.41     11.45 o
   6  -6   5      326.76      338.44     26.88 o
   7  -6   5      767.49      782.00     30.84 o
   8  -6   5       10.38        1.61     25.19 o
   9  -6   5       70.55       83.17     37.21 o
  -9  -5   5      168.16      150.01     36.98 o
  -8  -5   5        7.71       -7.77     27.88 o
  -7  -5   5       21.54       34.58     27.96 o
  -6  -5   5       96.02       84.54     21.35 o
  -5  -5   5     1677.55     1739.09     37.79 o
  -4  -5   5      115.87      119.06     20.37 o
  -3  -5   5      650.61      717.81     22.15 o
  -2  -5   5       81.98       88.07     24.62 o
  -1  -5   5      459.59      507.35     23.13 o
   0  -5   5      614.01      612.33     27.48 o
   1  -5   5     1699.87     1622.18     33.78 o
   2  -5   5       11.49       11.91      7.53 o
   3  -5   5      454.39      461.12     23.13 o
   4  -5   5     1289.10     1222.23     55.15 o
   5  -5   5      619.52      573.68     15.61 o
   6  -5   5      626.83      635.56     27.19 o
   7  -5   5        0.14       11.46     25.24 o
   8  -5   5      191.86      183.82     26.06 o
   9  -5   5       49.34       47.84     32.25 o
  -9  -4   5        5.17       -5.56     35.40 o
  -8  -4   5      135.43      119.26     29.44 o
  -7  -4   5      132.44      149.99     27.87 o
  -6  -4   5       51.72       28.72     17.71 o
  -5  -4   5      223.22      260.74     20.49 o
  -4  -4   5     1403.49     1518.78     26.05 o
  -3  -4   5     9936.03    10205.45     48.92 o
  -2  -4   5      187.55      216.39     25.63 o
  -1  -4   5      196.90      213.71     22.87 o
   0  -4   5      290.80      322.74     25.68 o
   1  -4   5      344.91      340.08     19.17 o
   2  -4   5      958.97     1036.75     24.35 o
   3  -4   5     3548.29     3617.13     48.47 o
   4  -4   5     1494.36     1442.91     20.96 o
   5  -4   5      765.13      761.81     19.26 o
   6  -4   5      403.19      410.71     20.09 o
   7  -4   5     1930.56     1862.01     38.22 o
   8  -4   5        0.14       13.09     25.62 o
   9  -4   5      152.28      146.65     28.93 o
  -9  -3   5      101.49      138.91     35.14 o
  -8  -3   5        0.97       10.67     26.38 o
  -7  -3   5       27.06       20.94     25.37 o
  -6  -3   5      251.41      207.05     17.13 o
  -5  -3   5      523.35      531.37     18.83 o
  -4  -3   5      684.64      656.14     22.58 o
  -3  -3   5      123.62      199.43     19.50 o
  -2  -3   5     3209.35     3244.72     36.95 o
  -1  -3   5    13133.71    12861.93     71.92 o
   0  -3   5      287.39      290.25     25.26 o
   1  -3   5      917.06      872.97     18.39 o
   2  -3   5     4213.38     4340.92     30.27 o
   3  -3   5        2.83       13.87     10.31 o
   4  -3   5     1871.66     1783.85     19.85 o
   5  -3   5       41.61       40.35     15.44 o
   6  -3   5      131.75      136.45     18.47 o
   7  -3   5       48.37       80.04     25.64 o
   8  -3   5      590.45      603.90     38.31 o
   9  -3   5        3.06        4.50     27.61 o
  -9  -2   5        0.15       -1.12     34.15 o
  -8  -2   5       35.37       53.09     26.72 o
  -7  -2   5      251.67      258.60     25.48 o
  -6  -2   5      655.53      663.89     18.35 o
  -5  -2   5      742.25      669.04     18.30 o
  -4  -2   5     2009.33     2178.47     25.64 o
  -3  -2   5     1143.87     1143.05     16.52 o
  -2  -2   5      602.24      591.75     12.99 o
  -1  -2   5     1195.05     1283.71     19.63 o
   0  -2   5     3577.01     3421.09     24.98 o
   1  -2   5     1908.43     1884.79     30.07 o
   2  -2   5       41.08       43.76     11.16 o
   3  -2   5      758.65      808.64     21.05 o
   4  -2   5     1359.78     1492.86     23.70 o
   5  -2   5      500.62      529.81     18.30 o
   6  -2   5       51.09       53.45     18.19 o
   7  -2   5      775.77      789.13     23.59 o
   8  -2   5       54.96       53.35     27.35 o
   9  -2   5      126.52      174.66     28.81 o
  10  -2   5        4.45       22.73     32.50 o
  -9  -1   5      325.13      318.53     42.03 o
  -8  -1   5      281.28      238.31     34.73 o
  -7  -1   5      318.09      314.45     30.87 o
  -6  -1   5        6.42        2.07     19.34 o
  -5  -1   5      903.07      862.88     15.46 o
  -4  -1   5     6268.51     6378.42     46.30 o
  -3  -1   5      758.99      704.55     11.53 o
  -2  -1   5    12165.60    12570.38     79.95 o
  -1  -1   5     2833.95     2861.06     15.48 o
   0  -1   5       98.35      120.94     12.13 o
   1  -1   5      806.16      850.77      8.60 o
   2  -1   5    22172.27    23343.13    197.63 o
   3  -1   5       52.43       65.62     18.82 o
   4  -1   5      618.68      604.06     31.07 o
   5  -1   5     4176.16     4286.69     46.78 o
   6  -1   5      140.86      143.03     19.17 o
   7  -1   5      121.97      107.11     20.84 o
   8  -1   5      509.60      484.82     30.68 o
   9  -1   5      245.06      275.77     30.90 o
  10  -1   5       88.93       87.84     36.21 o
  -9   0   5       86.55      117.55     37.70 o
  -8   0   5       54.43       60.61     28.79 o
  -7   0   5      586.15      569.38     20.91 o
  -6   0   5       37.75       30.88     19.14 o
  -5   0   5       64.00       62.57      9.87 o
  -4   0   5     1597.67     1500.91     18.09 o
  -3   0   5      345.17      398.84     13.93 o
  -2   0   5     1850.52     1808.57     26.29 o
  -1   0   5      660.99      691.82      8.81 o
   0   0   5     2358.06     2176.31     32.78 o
   1   0   5     1559.62     1680.67     10.63 o
   2   0   5     2415.24     2341.56     24.25 o
   3   0   5       16.25      -12.82     18.99 o
   4   0   5     1132.58     1193.97     25.96 o
   5   0   5       15.24       36.95     22.38 o
   6   0   5       53.25       62.20     24.14 o
   7   0   5      185.56      201.45     20.69 o
   8   0   5       23.65       19.69     26.84 o
   9   0   5        1.59       45.13     36.45 o
  10   0   5       40.20       65.24     29.73 o
  -9   1   5       69.94       94.21     29.11 o
  -8   1   5       45.46       37.80     26.31 o
  -7   1   5       59.21       34.04     16.99 o
  -6   1   5      193.09      201.60     19.25 o
  -5   1   5      375.87      330.51     18.53 o
  -4   1   5       19.62       21.89     13.18 o
  -3   1   5        1.14        4.00     11.26 o
  -2   1   5     9536.51     9504.27     67.00 o
  -1   1   5     5123.44     5090.00     40.51 o
   0   1   5    24738.46    24355.67    216.14 o
   1   1   5     8453.75     8788.58     61.91 o
   2   1   5      798.13      868.58     19.06 o
   3   1   5      424.20      409.72     24.43 o
   4   1   5      269.74      245.47     20.73 o
   5   1   5      716.23      683.63     26.55 o
   6   1   5        8.39        3.06     23.20 o
   7   1   5       24.62       35.78     26.19 o
   8   1   5       14.51       30.03     23.42 o
   9   1   5       36.57       59.23     33.18 o
  10   1   5        0.03       -5.18     32.84 o
  -9   2   5       58.08       64.99     27.96 o
  -8   2   5       25.70       29.52     26.31 o
  -7   2   5      673.55      593.58     20.66 o
  -6   2   5      632.89      624.78     22.12 o
  -5   2   5      578.25      564.56     19.13 o
  -4   2   5       83.26       92.39     13.18 o
  -3   2   5       32.29       36.72      6.06 o
  -2   2   5        1.00       -4.25     17.19 o
  -1   2   5     1170.43     1197.87     14.88 o
   0   2   5      234.85      210.49     16.00 o
   1   2   5      963.25      939.51     12.47 o
   2   2   5     4329.51     4316.60     49.99 o
   3   2   5     4442.34     4433.86    138.78 o
   4   2   5        5.79        0.90      7.62 o
   5   2   5      580.11      589.64     32.12 o
   6   2   5      744.15      759.89     35.99 o
   7   2   5       79.09       97.03     30.72 o
   8   2   5        6.92       -1.43     29.99 o
   9   2   5       23.14        5.16     30.08 o
  10   2   5       44.12       70.19     30.83 o
  -9   3   5       72.60       98.83     32.26 o
  -8   3   5       12.92       26.03     26.78 o
  -7   3   5       30.95       65.49     20.25 o
  -6   3   5       67.41       60.29     18.26 o
  -5   3   5       10.51       22.34     15.79 o
  -4   3   5     1288.61     1340.75     31.23 o
  -3   3   5       67.44       66.54      5.41 o
  -2   3   5      704.11      749.30     13.87 o
  -1   3   5      100.68      148.68     10.33 o
   0   3   5     1515.36     1495.61     15.58 o
   1   3   5     3761.73     3816.60     36.66 o
   2   3   5      206.42      177.20     15.43 o
   3   3   5     8370.63     8348.57    161.10 o
   4   3   5     4715.20     4641.21    109.21 o
   5   3   5      298.03      241.85     12.60 o
   6   3   5       36.42       36.26     34.73 o
   7   3   5      563.87      509.29     40.90 o
   8   3   5      218.98      215.02     28.88 o
   9   3   5       15.38       -6.03     29.18 o
  10   3   5        2.94       24.79     39.50 o
  -9   4   5       32.30       39.59     32.91 o
  -8   4   5      504.82      510.07     32.77 o
  -7   4   5      522.88      555.51     34.36 o
  -6   4   5       62.51       30.84     17.94 o
  -5   4   5       21.67        7.97     22.46 o
  -4   4   5      353.52      355.84     14.84 o
  -3   4   5       32.97       37.96      5.67 o
  -2   4   5     4889.86     4838.49     32.61 o
  -1   4   5     2528.69     2455.40     12.44 o
   0   4   5      372.36      358.90     12.57 o
   1   4   5     5609.58     5686.20     46.91 o
   2   4   5       29.21       85.62     19.41 o
   3   4   5      660.03      672.35     46.61 o
   4   4   5      711.83      747.81     58.64 o
   5   4   5      355.82      366.00     28.10 o
   6   4   5      293.27      246.19     26.07 o
   7   4   5        0.45       -8.28     25.13 o
   8   4   5        0.30      -15.54     27.35 o
   9   4   5       82.93       43.88     26.13 o
  10   4   5        5.75       -3.55     36.86 o
  -9   5   5       22.28       39.32     29.48 o
  -8   5   5       92.73       87.87     28.00 o
  -7   5   5       67.57       71.57     22.06 o
  -6   5   5      579.02      529.33     25.50 o
  -5   5   5      937.78      944.74     29.85 o
  -4   5   5       96.43       79.12      9.80 o
  -3   5   5     3098.74     2989.17     35.10 o
  -2   5   5     1163.79     1152.55      9.84 o
  -1   5   5      377.47      393.84     10.12 o
   0   5   5        2.08        9.13      9.68 o
   1   5   5      685.90      731.66     14.14 o
   2   5   5      556.90      600.82     14.57 o
   3   5   5     6409.52     6648.89     40.80 o
   4   5   5     1188.48     1123.57     29.87 o
   5   5   5     1275.47     1235.46     28.32 o
   6   5   5        9.69       -1.36     22.29 o
   7   5   5      156.50      125.30     25.86 o
   8   5   5      942.77      968.40     33.52 o
   9   5   5        9.02       -3.43     38.54 o
  -9   6   5       17.89       36.09     29.88 o
  -8   6   5       52.26       68.58     29.80 o
  -7   6   5      137.68      125.25     22.89 o
  -6   6   5       35.80       23.42     21.91 o
  -5   6   5        1.81       13.45     24.58 o
  -4   6   5      255.55      213.81     23.48 o
  -3   6   5     1684.42     1643.51     16.52 o
  -2   6   5      365.77      391.27      7.82 o
  -1   6   5     3354.04     3233.61     25.46 o
   0   6   5     1263.10     1252.19     20.38 o
   1   6   5     9983.77     9881.13     64.16 o
   2   6   5      864.85      809.44     15.57 o
   3   6   5     1074.04     1167.29     23.03 o
   4   6   5     3241.87     3185.90     46.48 o
   5   6   5      129.27      113.95     18.99 o
   6   6   5     1553.62     1538.03     32.89 o
   7   6   5      624.98      589.46     28.14 o
   8   6   5       55.43       67.16     45.33 o
   9   6   5       38.68       56.83     38.71 o
  -9   7   5       39.62       44.63     31.36 o
  -8   7   5      227.97      210.01     30.37 o
  -7   7   5      132.25      159.21     22.59 o
  -6   7   5      124.38      111.70     22.22 o
  -5   7   5       14.50       19.83     20.70 o
  -4   7   5       95.30      123.40     11.99 o
  -3   7   5        3.08        1.44      8.77 o
  -2   7   5       51.81       71.51      7.68 o
  -1   7   5     4276.95     4211.70     29.44 o
   0   7   5     6946.30     7562.33     28.48 o
   1   7   5        5.03        2.37      8.68 o
   2   7   5     5591.31     5781.08     41.19 o
   3   7   5       59.18       75.16     11.67 o
   4   7   5      131.91      182.07     16.47 o
   5   7   5      647.19      603.56     19.89 o
   6   7   5        5.11       16.98     17.54 o
   7   7   5      515.40      497.10     26.63 o
   8   7   5       10.98       12.42     38.82 o
   9   7   5      180.54      221.15     38.72 o
  -9   8   5       10.10       57.27     41.65 o
  -8   8   5       15.69       55.14     29.60 o
  -7   8   5      155.99      211.39     23.62 o
  -6   8   5      388.56      352.53     23.74 o
  -5   8   5      553.63      595.58     23.62 o
  -4   8   5        8.83       11.45     12.37 o
  -3   8   5       63.19       54.12     13.65 o
  -2   8   5      678.72      731.89     10.87 o
  -1   8   5     1657.45     1683.78     17.59 o
   0   8   5     2208.01     2292.45     22.64 o
   1   8   5      224.21      195.80      8.93 o
   2   8   5      842.80      801.19     18.21 o
   3   8   5        0.12       10.95     10.39 o
   4   8   5      178.84      179.47     15.41 o
   5   8   5        0.73        0.77     16.08 o
   6   8   5     2106.65     2038.85     26.92 o
   7   8   5      564.09      594.90     31.41 o
   8   8   5       90.02       80.31     40.61 o
   9   8   5      196.46      208.24     42.74 o
  -9   9   5       45.30       68.19     42.52 o
  -8   9   5      204.10      221.52     42.72 o
  -7   9   5      203.02      235.99     29.11 o
  -6   9   5       83.22       75.52     21.47 o
  -5   9   5       30.53       38.93     20.76 o
  -4   9   5      236.94      233.87     14.71 o
  -3   9   5        9.80       18.64     13.04 o
  -2   9   5      841.29      830.23     13.74 o
  -1   9   5       70.96       90.40     11.02 o
   0   9   5     3573.41     3700.45     28.17 o
   1   9   5      682.95      671.43     13.11 o
   2   9   5      943.56      972.39     31.88 o
   3   9   5     2333.71     2249.70     57.42 o
   4   9   5      204.12      179.45     14.16 o
   5   9   5     1519.60     1493.10     32.78 o
   6   9   5      244.95      262.11     24.39 o
   7   9   5        0.28        3.90     23.19 o
   8   9   5       67.54      123.87     40.21 o
   9   9   5        5.86       64.29     36.99 o
  -8  10   5        2.64       23.12     41.58 o
  -7  10   5       58.83       69.81     27.50 o
  -6  10   5       17.24       56.61     26.04 o
  -5  10   5        0.10        9.84     27.02 o
  -4  10   5       24.57       13.84     17.89 o
  -3  10   5     1298.12     1280.17     25.69 o
  -2  10   5     2153.06     2035.20     38.80 o
  -1  10   5      179.18      189.45     16.10 o
   0  10   5       86.49       74.18     22.00 o
   1  10   5     1122.08     1180.88     26.61 o
   2  10   5      118.44       76.92     14.84 o
   3  10   5     2330.63     2313.19     30.42 o
   4  10   5      119.77      140.26     12.25 o
   5  10   5      608.96      638.14     25.72 o
   6  10   5        9.76       25.12     23.58 o
   7  10   5        0.46       36.77     24.27 o
   8  10   5        0.47       44.47     35.70 o
   9  10   5        0.34       37.29     38.78 o
  -8  11   5       18.87       25.65     36.84 o
  -7  11   5       14.57       26.80     27.85 o
  -6  11   5      165.03      195.91     28.26 o
  -5  11   5      191.51      165.94     27.67 o
  -4  11   5      170.04      150.70     19.75 o
  -3  11   5      422.46      447.19     23.56 o
  -2  11   5        4.95        6.32      7.06 o
  -1  11   5      799.52      791.15     27.17 o
   0  11   5     1938.02     1974.79     34.04 o
   1  11   5     2320.21     2466.48     33.71 o
   2  11   5       16.14       16.32      9.60 o
   3  11   5       12.87       13.51      7.26 o
   4  11   5     2047.45     2025.04     30.38 o
   5  11   5      978.86      872.21     27.10 o
   6  11   5      527.00      522.38     25.68 o
   7  11   5       95.17      122.53     26.45 o
   8  11   5        7.85       28.31     30.33 o
   9  11   5       99.94      148.58     68.30 o
  -8  12   5      110.74      129.04     41.61 o
  -7  12   5       70.81      108.86     31.23 o
  -6  12   5      183.57      152.09     30.14 o
  -5  12   5       40.96       52.62     28.65 o
  -4  12   5      499.42      474.72     22.86 o
  -3  12   5      341.08      324.85     19.29 o
  -2  12   5      135.98      150.50     22.95 o
  -1  12   5      321.25      333.32     15.34 o
   0  12   5     2647.94     2620.76     47.68 o
   1  12   5      168.11      140.86     32.15 o
   2  12   5        2.41        0.53     11.37 o
   3  12   5     1338.62     1291.51     26.90 o
   4  12   5      495.53      510.70     22.06 o
   5  12   5       21.47       28.40     21.30 o
   6  12   5        2.78        6.22     21.13 o
   7  12   5       85.98      107.31     26.85 o
   8  12   5        0.10       12.11     40.16 o
  -7  13   5       44.87       53.01     37.08 o
  -6  13   5        0.76       39.82     28.21 o
  -5  13   5      529.04      507.48     31.21 o
  -4  13   5      252.53      207.14     22.01 o
  -3  13   5      191.38      162.94     19.98 o
  -2  13   5     1758.84     1721.61     32.98 o
  -1  13   5       12.12       16.21     25.73 o
   0  13   5     1167.25     1183.89     39.47 o
   1  13   5      282.99      319.34     49.29 o
   2  13   5      492.51      494.45     59.23 o
   3  13   5        9.87       26.32     16.95 o
   4  13   5        4.28        4.92     18.68 o
   5  13   5       31.26       39.84     21.35 o
   6  13   5       69.67       74.32     25.32 o
   7  13   5       17.42        6.92     28.64 o
   8  13   5       35.11       34.45     40.09 o
  -7  14   5      116.01      112.38     38.81 o
  -6  14   5      472.81      485.12     34.34 o
  -5  14   5        1.46       -3.73     30.27 o
  -4  14   5      198.95      232.18     24.10 o
  -3  14   5     1387.76     1352.97     39.32 o
  -2  14   5      408.50      425.88     27.34 o
  -1  14   5     1534.67     1486.93     41.46 o
   0  14   5       56.89       45.45     27.59 o
   1  14   5     1068.85     1029.37     40.94 o
   2  14   5       80.05       85.85     36.32 o
   3  14   5      767.99      722.39     22.92 o
   4  14   5        0.29       -0.42     20.05 o
   5  14   5      848.76      817.62     30.61 o
   6  14   5        0.04       22.66     25.29 o
   7  14   5       16.81       29.17     28.51 o
   8  14   5       67.67       27.41     43.97 o
  -7  15   5       60.17       82.69     34.92 o
  -6  15   5        4.28       21.63     31.25 o
  -5  15   5      264.25      272.14     31.98 o
  -4  15   5        1.94       40.50     31.83 o
  -3  15   5      192.92      204.46     20.27 o
  -2  15   5      154.70      181.98     26.05 o
  -1  15   5      250.87      222.70     29.06 o
   0  15   5     1074.76     1049.01     34.25 o
   1  15   5      640.25      591.22     42.57 o
   2  15   5     1796.29     1893.33     71.00 o
   3  15   5        2.04       11.12     35.76 o
   4  15   5      190.02      241.16     42.07 o
   5  15   5       34.54       14.60     38.87 o
   6  15   5      109.02       77.38     43.85 o
   7  15   5       77.88      141.95     46.11 o
  -6  16   5       66.32       70.91     31.97 o
  -5  16   5        6.74       27.90     30.75 o
  -4  16   5        4.22       17.25     30.57 o
  -3  16   5       19.69       35.91     20.50 o
  -2  16   5       45.17       40.56     26.39 o
  -1  16   5      846.67      830.75     38.19 o
   0  16   5     2285.39     2090.36     74.85 o
   1  16   5      341.20      308.54     40.61 o
   2  16   5       29.14       54.85     37.50 o
   3  16   5      346.90      314.98     38.05 o
   4  16   5      225.69      227.80     36.84 o
   5  16   5      249.55      246.56     44.98 o
   6  16   5       23.66       28.13     48.03 o
   7  16   5       19.83       -0.63     40.51 o
  -6  17   5        4.29        4.59     25.43 o
  -5  17   5       10.21        9.88     26.96 o
  -4  17   5       36.91       48.93     31.22 o
  -3  17   5       30.87       55.38     21.88 o
  -2  17   5        4.94        2.73     26.56 o
  -1  17   5       40.12       15.28     29.48 o
   0  17   5      214.55      210.12     37.08 o
   1  17   5     1116.76     1069.35     48.61 o
   2  17   5        5.06       -7.63     40.79 o
   3  17   5       16.15       58.75     37.39 o
   4  17   5       88.66      124.11     40.90 o
   5  17   5        0.84       47.10     47.35 o
   6  17   5       93.28      120.92     41.86 o
  -5  18   5        0.75       11.40     25.94 o
  -4  18   5        3.00       22.93     26.84 o
  -3  18   5      223.30      250.74     21.47 o
  -2  18   5       83.26       72.33     22.20 o
  -1  18   5       33.05       33.38     29.51 o
   0  18   5        0.11       -2.06     39.00 o
   1  18   5       24.79       45.84     39.21 o
   2  18   5       34.09       57.10     39.62 o
   3  18   5        0.45       14.10     36.54 o
   4  18   5        0.02       42.18     43.78 o
   5  18   5        2.91       32.92     48.58 o
   6  18   5        0.24       48.18     44.84 o
  -5  19   5      362.23      368.65     32.57 o
  -4  19   5        0.12       -6.04     28.78 o
  -3  19   5      189.35      220.92     23.58 o
  -2  19   5      621.15      628.69     32.73 o
  -1  19   5        9.39       35.87     36.57 o
   0  19   5      115.31      156.55     40.20 o
   1  19   5       24.13       18.74     39.02 o
   2  19   5       24.93       44.00     38.70 o
   3  19   5       34.76       17.09     40.59 o
   4  19   5      114.97      138.56     43.07 o
   5  19   5        6.75       76.28     41.78 o
  -4  20   5      110.62      108.61     28.80 o
  -3  20   5      102.70       98.83     36.09 o
  -2  20   5       27.12       11.56     40.96 o
  -1  20   5       18.81       60.97     40.45 o
   0  20   5        1.95      -12.18     41.75 o
   1  20   5       81.22      108.28     41.85 o
   2  20   5       94.18       70.10     43.78 o
   3  20   5       98.65      103.46     43.04 o
   4  20   5       15.12       42.31     45.89 o
  -3  21   5        0.62       -3.30     32.81 o
  -2  21   5        6.04       33.97     53.84 o
  -1  21   5        0.67        0.04     38.26 o
   0  21   5        7.38       10.52     37.66 o
   1  21   5       17.98       32.69     39.17 o
   2  21   5       16.34       43.26     46.21 o
   3  21   5       57.70      146.01     46.87 o
  -1  22   5       39.84       68.62     41.66 o
   0  22   5      151.19      178.69     57.62 o
   1  22   5        2.02       68.14     45.51 o
   2  22   5        0.76       28.60     44.20 o
   0 -21   6       28.30       28.03     42.45 o
  -3 -20   6        6.82       36.50     48.24 o
  -2 -20   6       15.68       37.20     41.97 o
  -1 -20   6        6.49       35.60     48.47 o
   0 -20   6       81.38      158.05     47.64 o
   1 -20   6        6.90        5.51     48.84 o
   2 -20   6        3.12       48.98     35.58 o
  -4 -19   6       26.57       48.60     48.16 o
  -3 -19   6        1.33       14.39     40.92 o
  -2 -19   6        0.43       33.70     43.42 o
  -1 -19   6       19.37       32.82     43.04 o
   0 -19   6        9.38       68.22     48.76 o
   1 -19   6      192.27      212.52     48.08 o
   2 -19   6      140.30      151.21     44.31 o
   3 -19   6      131.18      176.35     46.88 o
   4 -19   6        8.03        1.40     31.11 o
  -5 -18   6       20.05       41.42     31.48 o
  -4 -18   6       59.23       80.39     30.07 o
  -3 -18   6       10.71       41.72     30.59 o
  -2 -18   6       70.54      113.98     28.35 o
  -1 -18   6       53.84       99.71     43.54 o
   0 -18   6       25.17       58.95     46.82 o
   1 -18   6       33.08       73.52     45.63 o
   2 -18   6      158.50      167.68     32.67 o
   3 -18   6      285.01      281.00     32.29 o
   4 -18   6      193.99      189.04     32.14 o
  -5 -17   6       10.83       15.66     31.24 o
  -4 -17   6        0.27        5.38     31.67 o
  -3 -17   6       34.62       35.22     28.38 o
  -2 -17   6      398.07      392.16     32.67 o
  -1 -17   6       39.71       56.26     28.04 o
   0 -17   6       15.49       32.00     26.00 o
   1 -17   6       14.23        9.29     42.05 o
   2 -17   6      224.46      206.42     25.21 o
   3 -17   6       13.86       24.21     29.82 o
   4 -17   6       21.99       19.23     31.72 o
   5 -17   6       37.62       25.71     29.34 o
  -6 -16   6        0.23       19.93     32.95 o
  -5 -16   6      176.78      154.73     31.05 o
  -4 -16   6       59.16       63.24     30.14 o
  -3 -16   6      529.09      554.59     32.99 o
  -2 -16   6      533.33      523.73     31.33 o
  -1 -16   6       82.02       98.24     28.77 o
   0 -16   6      638.87      703.85     51.18 o
   1 -16   6       53.98       49.97     26.08 o
   2 -16   6      112.26      125.68     24.06 o
   3 -16   6      218.33      254.67     25.41 o
   4 -16   6      111.16      125.84     30.78 o
   5 -16   6        0.64       -7.72     29.76 o
   6 -16   6       96.11      101.15     36.93 o
  -6 -15   6       40.36       76.75     28.35 o
  -5 -15   6       26.40       32.73     29.07 o
  -4 -15   6       73.18       83.75     30.07 o
  -3 -15   6       29.87       37.92     30.11 o
  -2 -15   6       95.83       79.51     28.46 o
  -1 -15   6      532.54      571.68     35.49 o
   0 -15   6      278.96      273.88     26.52 o
   1 -15   6      591.23      574.30     30.75 o
   2 -15   6      326.98      387.18     29.99 o
   3 -15   6        0.01       20.05     22.94 o
   4 -15   6       15.47       22.79     29.62 o
   5 -15   6      325.99      333.45     31.34 o
   6 -15   6        3.36       12.57     37.12 o
  -7 -14   6        1.90       -0.19     28.75 o
  -6 -14   6       72.11       95.95     31.49 o
  -5 -14   6       27.87       33.55     29.30 o
  -4 -14   6       66.15       60.52     28.80 o
  -3 -14   6        4.09        0.11     28.17 o
  -2 -14   6      672.85      671.30     33.46 o
  -1 -14   6      869.22      837.47     23.78 o
   0 -14   6     1550.58     1518.58     42.60 o
   1 -14   6      107.88      126.77     26.56 o
   2 -14   6       41.69       34.16     23.85 o
   3 -14   6       88.73      115.62     24.24 o
   4 -14   6       12.43       22.95     22.04 o
   5 -14   6       50.38       37.18     27.72 o
   6 -14   6       44.21       40.01     35.73 o
   7 -14   6        4.61       17.60     41.58 o
  -7 -13   6        0.37        2.72     30.49 o
  -6 -13   6       16.46       -0.89     28.59 o
  -5 -13   6       13.22       16.86     27.20 o
  -4 -13   6       18.29       -5.75     28.16 o
  -3 -13   6      291.15      291.46     30.69 o
  -2 -13   6       18.94       31.89     17.42 o
  -1 -13   6       20.35       34.09     19.96 o
   0 -13   6      166.31      175.20     24.94 o
   1 -13   6      417.53      406.47     29.77 o
   2 -13   6      251.41      217.24     25.47 o
   3 -13   6      484.16      430.86     28.42 o
   4 -13   6       19.13       31.43     24.27 o
   5 -13   6      241.44      269.77     37.39 o
   6 -13   6        2.28       -2.69     32.46 o
   7 -13   6        8.78       20.02     37.54 o
  -8 -12   6        4.47       28.60     40.15 o
  -7 -12   6       21.23       39.93     28.84 o
  -6 -12   6      122.96      117.70     27.45 o
  -5 -12   6      362.76      412.89     35.08 o
  -4 -12   6        0.02        9.02     28.77 o
  -3 -12   6      106.77      108.45     28.86 o
  -2 -12   6      405.91      420.75     20.40 o
  -1 -12   6      113.57      134.56     20.23 o
   0 -12   6      206.70      195.27     25.36 o
   1 -12   6      273.31      281.59     28.25 o
   2 -12   6        6.82        4.15     27.42 o
   3 -12   6     1067.02      937.05     53.08 o
   4 -12   6      551.35      506.00     37.13 o
   5 -12   6       18.72       37.58     24.83 o
   6 -12   6      346.57      352.04     40.64 o
   7 -12   6       38.37       87.15     37.00 o
   8 -12   6       19.92       20.40     39.72 o
  -8 -11   6       20.61       49.93     37.27 o
  -7 -11   6       98.87       87.74     28.54 o
  -6 -11   6      132.16      127.11     27.33 o
  -5 -11   6       13.85        1.77     26.43 o
  -4 -11   6      515.00      435.17     31.26 o
  -3 -11   6       58.01       47.66     27.08 o
  -2 -11   6        0.42       23.54     17.46 o
  -1 -11   6     1080.76     1110.03     38.56 o
   0 -11   6      104.03      108.72     28.68 o
   1 -11   6      383.07      385.41     33.75 o
   2 -11   6       14.87       29.44     26.26 o
   3 -11   6      407.54      399.78     27.70 o
   4 -11   6       53.85       18.57     25.38 o
   5 -11   6        0.17        6.25     23.69 o
   6 -11   6      164.99       99.74     35.72 o
   7 -11   6       84.46      118.68     37.77 o
   8 -11   6       10.71       -5.12     40.74 o
  -8 -10   6        4.65       20.35     35.81 o
  -7 -10   6       35.61       73.14     37.58 o
  -6 -10   6        1.24       11.46     25.61 o
  -5 -10   6       62.00       42.21     26.79 o
  -4 -10   6       78.04       91.34     25.72 o
  -3 -10   6       18.80       34.80     27.69 o
  -2 -10   6     1106.53     1137.01     23.69 o
  -1 -10   6      127.47      128.38     24.84 o
   0 -10   6       19.77       20.78     27.32 o
   1 -10   6      375.85      355.74     33.58 o
   2 -10   6        5.97       20.67     25.31 o
   3 -10   6     1183.39     1113.53     32.50 o
   4 -10   6     1079.38     1026.54     33.43 o
   5 -10   6       36.87       43.65     22.69 o
   6 -10   6      376.57      372.11     27.02 o
   7 -10   6      136.95      136.61     39.63 o
   8 -10   6        0.94      -13.84     33.79 o
  -8  -9   6        0.79       30.89     33.54 o
  -7  -9   6      106.52      181.60     37.01 o
  -6  -9   6      142.84      220.56     25.81 o
  -5  -9   6        1.91        1.43     26.58 o
  -4  -9   6       86.55       58.56     25.51 o
  -3  -9   6     1433.01     1461.35     33.18 o
  -2  -9   6      106.97      124.47     17.79 o
  -1  -9   6      112.69      111.11     24.34 o
   0  -9   6      170.30      196.20     29.19 o
   1  -9   6      607.65      669.87     34.31 o
   2  -9   6       15.25       27.07     24.36 o
   3  -9   6      641.56      602.96     23.21 o
   4  -9   6      300.18      305.70     27.07 o
   5  -9   6      108.98       94.25     25.07 o
   6  -9   6       50.09       60.99     25.24 o
   7  -9   6       84.06       90.88     26.31 o
   8  -9   6        0.10       31.54     39.23 o
  -9  -8   6       43.01       19.24     41.93 o
  -8  -8   6       13.94       58.17     38.33 o
  -7  -8   6        5.96       20.53     33.82 o
  -6  -8   6       19.41       23.25     24.11 o
  -5  -8   6        0.14       13.65     25.36 o
  -4  -8   6     1276.19     1209.13     31.70 o
  -3  -8   6     2027.34     2213.60     45.41 o
  -2  -8   6       85.36       77.22     18.34 o
  -1  -8   6      322.58      320.14     25.89 o
   0  -8   6       26.82       34.12     24.74 o
   1  -8   6        4.68        2.79     28.40 o
   2  -8   6        8.92       12.70     13.50 o
   3  -8   6      890.96      812.15     43.28 o
   4  -8   6     1585.43     1583.66     33.54 o
   5  -8   6      542.15      541.06     28.78 o
   6  -8   6       11.71       12.81     23.67 o
   7  -8   6      369.85      363.45     27.69 o
   8  -8   6        0.86       -6.97     37.83 o
   9  -8   6        8.02        0.84     39.59 o
  -9  -7   6       31.26       59.41     37.83 o
  -8  -7   6        1.77       26.87     28.66 o
  -7  -7   6       39.93       67.41     35.12 o
  -6  -7   6        3.45       26.84     23.50 o
  -5  -7   6       18.18       49.49     31.67 o
  -4  -7   6      617.63      642.85     36.81 o
  -3  -7   6      447.49      447.55     33.46 o
  -2  -7   6        3.60        8.16     17.69 o
  -1  -7   6     3664.35     3829.05     42.11 o
   0  -7   6      377.96      369.72     26.98 o
   1  -7   6     3338.09     3416.93     54.31 o
   2  -7   6       90.83       62.02     11.37 o
   3  -7   6       29.04       30.14      7.74 o
   4  -7   6      539.39      513.61     27.13 o
   5  -7   6      329.19      301.57     26.69 o
   6  -7   6       49.12       54.84     24.30 o
   7  -7   6       81.17       82.77     24.73 o
   8  -7   6        4.03        7.34     24.66 o
   9  -7   6       42.62       65.74     36.42 o
  -9  -6   6       28.44       12.19     37.40 o
  -8  -6   6       27.18       41.93     30.09 o
  -7  -6   6      119.66      124.12     28.78 o
  -6  -6   6       45.25       50.75     31.89 o
  -5  -6   6       73.27      116.26     32.28 o
  -4  -6   6        5.89       21.98     28.53 o
  -3  -6   6     2340.49     2464.36     42.55 o
  -2  -6   6        1.53       10.03     18.27 o
  -1  -6   6      430.66      388.90     24.82 o
   0  -6   6     1003.58      985.75     31.73 o
   1  -6   6     2584.53     2889.64     55.12 o
   2  -6   6       72.83       56.37      9.16 o
   3  -6   6     2643.77     2573.25     53.32 o
   4  -6   6      162.82      177.51     25.05 o
   5  -6   6        9.94        6.80     24.43 o
   6  -6   6        0.16        6.72     24.76 o
   7  -6   6        2.11       13.95     25.47 o
   8  -6   6        0.01        8.45     25.27 o
   9  -6   6       45.09       55.04     35.89 o
  -9  -5   6       60.26       52.73     33.43 o
  -8  -5   6       46.05        8.30     27.49 o
  -7  -5   6        4.56       11.62     25.33 o
  -6  -5   6       14.52       28.18     30.06 o
  -5  -5   6      111.18      107.88     21.58 o
  -4  -5   6      231.15      223.28     25.30 o
  -3  -5   6        6.74       -4.30     19.32 o
  -2  -5   6     4027.63     4088.59     46.53 o
  -1  -5   6        4.22       23.74     22.57 o
   0  -5   6      880.88      871.86     30.85 o
   1  -5   6      919.81      972.33     47.47 o
   2  -5   6      453.77      447.44     22.15 o
   3  -5   6     1225.76     1331.74     27.91 o
   4  -5   6      283.49      293.13     25.07 o
   5  -5   6      369.15      344.45     16.55 o
   6  -5   6       91.06       98.53     25.47 o
   7  -5   6        0.34       19.10     25.97 o
   8  -5   6       64.98       84.86     27.82 o
   9  -5   6        6.79       -8.85     35.48 o
  -9  -4   6        7.59        7.52     32.88 o
  -8  -4   6       17.78       40.13     26.27 o
  -7  -4   6       43.59       40.38     24.65 o
  -6  -4   6       13.79        3.44     18.06 o
  -5  -4   6        1.37       26.89     18.93 o
  -4  -4   6       87.44      120.22     19.05 o
  -3  -4   6       45.43       21.43     17.73 o
  -2  -4   6     3523.89     3544.77     41.05 o
  -1  -4   6       21.20        9.53     24.57 o
   0  -4   6      192.05      287.76     27.15 o
   1  -4   6      543.79      501.79     20.13 o
   2  -4   6      282.18      261.33     20.19 o
   3  -4   6     4062.48     4157.85     59.35 o
   4  -4   6     2454.52     2306.12     46.71 o
   5  -4   6      340.27      338.91     16.88 o
   6  -4   6      111.21      126.91     25.12 o
   7  -4   6      510.97      508.68     28.79 o
   8  -4   6      383.86      378.73     30.88 o
   9  -4   6       11.95       16.08     26.25 o
  -9  -3   6       21.55       18.55     36.14 o
  -8  -3   6       17.91       21.80     36.98 o
  -7  -3   6       62.73       45.87     23.96 o
  -6  -3   6       10.06       11.08     16.50 o
  -5  -3   6     1072.43     1024.26     21.55 o
  -4  -3   6     1189.88     1139.87     20.62 o
  -3  -3   6        0.03        4.02     23.07 o
  -2  -3   6      517.39      557.04     26.55 o
  -1  -3   6     3811.20     3766.66     51.27 o
   0  -3   6      149.09      127.26     15.90 o
   1  -3   6    17760.06    17298.91    187.01 o
   2  -3   6     1653.77     1752.19     19.38 o
   3  -3   6      157.63      168.09     12.08 o
   4  -3   6     1191.16     1179.12     57.95 o
   5  -3   6        0.43        3.36     14.34 o
   6  -3   6      641.83      647.72     20.77 o
   7  -3   6      292.44      289.83     28.33 o
   8  -3   6      169.27      198.33     27.90 o
   9  -3   6       22.05        1.11     29.16 o
  -9  -2   6       16.79       -0.10     31.61 o
  -8  -2   6       81.26       80.58     37.94 o
  -7  -2   6       24.73       -0.78     24.65 o
  -6  -2   6       65.60       48.69     14.46 o
  -5  -2   6      628.44      650.66     18.29 o
  -4  -2   6     6816.46     7030.45     36.41 o
  -3  -2   6      570.32      582.74     22.03 o
  -2  -2   6      190.30      192.54     11.61 o
  -1  -2   6     2333.38     2241.30     26.23 o
   0  -2   6     7872.86     7650.65     43.10 o
   1  -2   6     4120.10     4136.67     33.33 o
   2  -2   6     2577.49     2565.53     17.96 o
   3  -2   6       79.83       80.76     10.44 o
   4  -2   6     2566.74     2608.52     47.20 o
   5  -2   6     1698.65     1765.26     36.06 o
   6  -2   6      183.44      187.26     18.28 o
   7  -2   6      387.35      404.81     28.67 o
   8  -2   6      406.19      465.58     30.12 o
   9  -2   6       24.68       27.29     26.09 o
  -9  -1   6       10.97       39.75     39.72 o
  -8  -1   6       32.37       17.67     34.17 o
  -7  -1   6      525.22      491.59     27.18 o
  -6  -1   6       69.69       90.08     20.08 o
  -5  -1   6      137.45      130.34     12.66 o
  -4  -1   6     3774.32     3790.52     24.55 o
  -3  -1   6     4570.53     4820.72     50.37 o
  -2  -1   6       53.77       30.07     10.19 o
  -1  -1   6        9.99        8.40      8.63 o
   0  -1   6       63.54       79.71     11.21 o
   1  -1   6     3005.67     2868.28     19.58 o
   2  -1   6       84.64       90.68      6.51 o
   3  -1   6     3181.50     3186.52     68.88 o
   4  -1   6     2169.61     2229.76     41.77 o
   5  -1   6        1.15        9.01     15.56 o
   6  -1   6        8.49        5.64     17.65 o
   7  -1   6       89.76       65.86     26.69 o
   8  -1   6      301.16      269.58     28.35 o
   9  -1   6        0.03       17.51     30.42 o
  -9   0   6        0.55       16.24     37.87 o
  -8   0   6        2.53        4.09     25.47 o
  -7   0   6       10.97       32.11     17.90 o
  -6   0   6      595.32      589.38     20.56 o
  -5   0   6        2.55        6.97      8.76 o
  -4   0   6    11730.23    11648.23     49.04 o
  -3   0   6     1015.19      990.37     16.49 o
  -2   0   6     5048.31     5230.87     28.95 o
  -1   0   6        3.92        3.54      7.02 o
   0   0   6      393.31      318.68     21.78 o
   1   0   6      104.56      116.09      6.42 o
   2   0   6       48.82      104.03     10.84 o
   3   0   6     5744.32     5797.96     28.17 o
   4   0   6       26.46       16.49     19.88 o
   5   0   6     3475.02     3476.19     67.74 o
   6   0   6       66.16       61.25     25.36 o
   7   0   6      126.49      110.90     20.67 o
   8   0   6        1.88      -18.15     25.96 o
   9   0   6       90.80       79.46     36.67 o
  -9   1   6       38.70       62.48     28.51 o
  -8   1   6       13.62       17.32     22.17 o
  -7   1   6      124.44      115.82     21.94 o
  -6   1   6       76.37       61.83     16.36 o
  -5   1   6      316.85      328.62     18.24 o
  -4   1   6     4071.46     4094.72     48.24 o
  -3   1   6      371.84      374.08     12.33 o
  -2   1   6       35.20       33.21      6.19 o
  -1   1   6      588.70      577.13      9.52 o
   0   1   6      565.15      547.45     17.97 o
   1   1   6        0.51        2.92      7.66 o
   2   1   6        6.48       12.64      8.14 o
   3   1   6     2440.33     2493.72     45.13 o
   4   1   6      744.65      783.17     31.89 o
   5   1   6      307.79      292.03     24.14 o
   6   1   6       56.29       63.34     24.30 o
   7   1   6       25.08       36.13     33.11 o
   8   1   6      309.60      295.82     37.13 o
   9   1   6      463.66      542.89     42.12 o
  10   1   6        4.44       15.31     29.53 o
  -9   2   6       34.90       48.18     29.86 o
  -8   2   6       24.80       39.35     23.56 o
  -7   2   6       91.09       75.40     21.91 o
  -6   2   6      690.59      692.65     19.91 o
  -5   2   6       50.66       63.38     16.10 o
  -4   2   6     3224.56     3285.18     25.27 o
  -3   2   6     2452.65     2394.95     39.62 o
  -2   2   6      176.94      177.79     16.14 o
  -1   2   6     3781.11     4124.90     25.15 o
   0   2   6     4880.16     4762.96     72.91 o
   1   2   6     5674.15     5796.84     22.51 o
   2   2   6      309.80      364.56     11.82 o
   3   2   6     4790.19     4722.87     50.53 o
   4   2   6      822.59      760.96     40.91 o
   5   2   6      263.15      285.97     29.23 o
   6   2   6       23.47       10.02     31.44 o
   7   2   6     1014.58     1017.70     99.51 o
   8   2   6        4.03       11.98     30.95 o
   9   2   6      225.55      248.35     46.05 o
  10   2   6      417.88      404.13     33.84 o
  -9   3   6        7.36       13.89     28.74 o
  -8   3   6      467.92      439.10     33.98 o
  -7   3   6       84.67      102.61     22.52 o
  -6   3   6      187.47      185.57     16.72 o
  -5   3   6     1340.97     1394.96     57.68 o
  -4   3   6      459.91      492.37     14.26 o
  -3   3   6       60.01       57.38      9.12 o
  -2   3   6     3081.28     3108.65     27.71 o
  -1   3   6       26.77       61.85     10.81 o
   0   3   6      603.79      641.23     15.85 o
   1   3   6      658.54      708.95     17.12 o
   2   3   6     5592.11     5610.09     34.42 o
   3   3   6     1715.70     1705.24     62.59 o
   4   3   6      648.25      637.61     25.06 o
   5   3   6      422.24      420.84     33.18 o
   6   3   6      193.54      190.30     30.07 o
   7   3   6      163.45      189.63     33.57 o
   8   3   6      488.34      447.10     29.98 o
   9   3   6      392.99      351.76     30.39 o
  -9   4   6       89.06       67.49     31.57 o
  -8   4   6      273.37      215.19     39.97 o
  -7   4   6      405.61      396.96     25.04 o
  -6   4   6        0.50        4.17     15.92 o
  -5   4   6       12.23        5.17     15.30 o
  -4   4   6      821.51      717.91     33.06 o
  -3   4   6     1823.10     1830.52     17.39 o
  -2   4   6     8323.25     8259.42     69.91 o
  -1   4   6     6875.68     6716.46     28.22 o
   0   4   6     1347.22     1482.89     16.68 o
   1   4   6      577.97      596.28     17.58 o
   2   4   6        4.84        3.02     16.14 o
   3   4   6      252.24      261.59     16.78 o
   4   4   6       54.40       70.20     14.94 o
   5   4   6        2.65        6.17     13.59 o
   6   4   6      914.97      867.95     36.09 o
   7   4   6      134.54      138.89     27.20 o
   8   4   6      122.54      106.77     27.67 o
   9   4   6       23.45        2.25     28.89 o
  -9   5   6       45.23       49.96     32.11 o
  -8   5   6      195.94      202.79     29.95 o
  -7   5   6      171.07      187.92     23.81 o
  -6   5   6     1832.77     1768.76     41.66 o
  -5   5   6     1134.62     1042.89     26.48 o
  -4   5   6       47.89       57.30      9.09 o
  -3   5   6      396.98      366.85     15.52 o
  -2   5   6       72.14       50.29      9.74 o
  -1   5   6        4.70       14.81      8.40 o
   0   5   6      177.44      168.00     12.41 o
   1   5   6      274.60      276.04     14.79 o
   2   5   6      265.68      228.52     15.66 o
   3   5   6       15.50       22.11     19.88 o
   4   5   6      147.79      164.46     20.92 o
   5   5   6      656.65      659.65     29.36 o
   6   5   6       47.52       33.77     23.18 o
   7   5   6      567.31      548.60     28.79 o
   8   5   6     1178.60     1179.76     59.28 o
   9   5   6       50.85       40.28     36.05 o
  -9   6   6        3.05        2.01     32.26 o
  -8   6   6       14.71       21.47     28.38 o
  -7   6   6      434.88      439.07     25.58 o
  -6   6   6      286.91      312.78     23.82 o
  -5   6   6      233.64      204.53     21.99 o
  -4   6   6     1191.54     1085.96     52.87 o
  -3   6   6       61.08       61.20      4.38 o
  -2   6   6      253.72      225.77      7.60 o
  -1   6   6     5905.40     5645.50     19.66 o
   0   6   6     1101.59     1233.51     15.11 o
   1   6   6     1167.12     1151.68     17.64 o
   2   6   6      329.93      331.93     18.35 o
   3   6   6        0.01       -6.53     17.23 o
   4   6   6      118.62      111.57     20.23 o
   5   6   6      404.15      411.24     23.85 o
   6   6   6       13.17       -4.95     23.79 o
   7   6   6      256.06      305.53     25.72 o
   8   6   6        5.99       -0.17     36.25 o
   9   6   6       72.90       55.87     37.49 o
  -9   7   6        9.34       12.15     28.26 o
  -8   7   6      107.62       86.72     29.25 o
  -7   7   6       33.32       32.38     22.86 o
  -6   7   6      739.89      748.05     29.71 o
  -5   7   6      778.84      795.97     25.64 o
  -4   7   6      144.15      172.79     13.72 o
  -3   7   6       36.27       32.47      8.30 o
  -2   7   6     1589.87     1603.02     16.85 o
  -1   7   6     1529.91     1480.79     22.26 o
   0   7   6       68.87       75.99     14.11 o
   1   7   6      244.91      240.04     12.01 o
   2   7   6     1841.77     1926.04     30.14 o
   3   7   6        0.02        7.96     17.80 o
   4   7   6     1020.08     1001.42     23.25 o
   5   7   6      841.56      816.06     23.66 o
   6   7   6      146.90      128.64     23.82 o
   7   7   6        0.05       -2.59     23.57 o
   8   7   6      323.22      314.80     40.16 o
   9   7   6        0.16       21.56     41.00 o
  -9   8   6       88.87      111.83     30.78 o
  -8   8   6        5.55       11.45     27.72 o
  -7   8   6        0.41       14.51     21.95 o
  -6   8   6       64.32       97.15     22.73 o
  -5   8   6      121.41      178.31     21.79 o
  -4   8   6      269.63      274.09     19.53 o
  -3   8   6       18.61       15.54     10.69 o
  -2   8   6      151.53      110.45      9.19 o
  -1   8   6       16.76       14.84      5.43 o
   0   8   6       87.66      120.12     14.29 o
   1   8   6      764.76      787.05     32.41 o
   2   8   6      311.77      306.85     17.35 o
   3   8   6       26.40       50.49     17.27 o
   4   8   6     1033.73     1117.01     23.25 o
   5   8   6      166.78      182.03     20.02 o
   6   8   6      657.97      673.89     24.01 o
   7   8   6      312.45      340.01     40.22 o
   8   8   6      207.11      228.85     38.46 o
   9   8   6      413.17      436.25     40.21 o
  -8   9   6       47.46       75.22     28.52 o
  -7   9   6       26.16       37.50     22.57 o
  -6   9   6      210.50      212.80     22.94 o
  -5   9   6     1532.72     1471.20     31.50 o
  -4   9   6      149.29      153.90     14.71 o
  -3   9   6     1043.05     1033.97     18.23 o
  -2   9   6       22.22       26.87      9.82 o
  -1   9   6     1850.64     1873.34     15.47 o
   0   9   6      918.32      999.99     19.36 o
   1   9   6        8.68        6.48      7.89 o
   2   9   6      123.67      117.08     24.99 o
   3   9   6     1312.76     1379.03     37.01 o
   4   9   6      172.25      185.37     17.40 o
   5   9   6      413.03      451.88     20.66 o
   6   9   6       99.22      108.90     28.46 o
   7   9   6        5.23       -3.62     37.38 o
   8   9   6      240.74      255.98     39.22 o
   9   9   6      187.47      259.25     42.81 o
  -8  10   6        0.07        7.23     37.21 o
  -7  10   6      131.25      127.61     30.14 o
  -6  10   6        5.58       13.26     21.54 o
  -5  10   6      527.87      529.38     23.56 o
  -4  10   6      875.94      890.25     18.78 o
  -3  10   6      837.69      889.88     23.75 o
  -2  10   6      573.66      582.75     24.76 o
  -1  10   6      139.75      142.35     12.31 o
   0  10   6       19.43        9.01     15.64 o
   1  10   6      423.76      410.65     22.37 o
   2  10   6      792.68      819.30     46.70 o
   3  10   6      514.77      510.35     40.99 o
   4  10   6      103.26      111.68     15.85 o
   5  10   6       17.56        2.87     29.44 o
   6  10   6       74.10       75.89     29.24 o
   7  10   6      141.58      163.86     31.28 o
   8  10   6       41.87       68.09     37.94 o
   9  10   6       75.87      112.91     45.10 o
  -8  11   6       14.78       36.03     43.86 o
  -7  11   6      117.95      104.04     30.46 o
  -6  11   6       85.97      120.45     29.51 o
  -5  11   6       43.28       43.22     28.71 o
  -4  11   6      158.23      161.57     19.44 o
  -3  11   6      654.44      657.82     23.37 o
  -2  11   6       64.32       62.54     18.87 o
  -1  11   6     1671.78     1712.01     41.61 o
   0  11   6        4.57        9.42     15.96 o
   1  11   6      170.98      180.81     19.66 o
   2  11   6     1024.91      968.69     35.65 o
   3  11   6        0.35       -6.39     25.42 o
   4  11   6        5.57        7.94     26.74 o
   5  11   6       13.36       16.22     29.47 o
   6  11   6      471.49      472.75     31.44 o
   7  11   6      107.78      144.96     31.35 o
   8  11   6      575.93      542.83     43.64 o
  -8  12   6       41.83       53.47     39.49 o
  -7  12   6      234.90      238.38     30.30 o
  -6  12   6       42.11       47.24     27.75 o
  -5  12   6       11.39        2.81     27.70 o
  -4  12   6      378.43      378.69     22.34 o
  -3  12   6        1.21        7.35     17.35 o
  -2  12   6      562.73      560.00     23.20 o
  -1  12   6       24.13       47.14     13.81 o
   0  12   6        5.39       12.52     26.06 o
   1  12   6       62.18       68.05     20.98 o
   2  12   6       21.51       18.47     24.47 o
   3  12   6      112.98      141.10     28.39 o
   4  12   6      391.03      345.54     31.23 o
   5  12   6      141.99      152.58     29.45 o
   6  12   6       75.08       67.31     30.66 o
   7  12   6      309.15      330.94     32.10 o
   8  12   6       28.98       63.37     31.92 o
  -7  13   6        2.39       34.20     31.36 o
  -6  13   6      104.85      163.15     31.78 o
  -5  13   6      235.73      228.69     31.81 o
  -4  13   6        8.61       22.61     29.92 o
  -3  13   6      137.51      133.30     18.47 o
  -2  13   6      101.20      126.37     22.11 o
  -1  13   6      308.19      327.45     27.25 o
   0  13   6     1079.02     1089.25     33.83 o
   1  13   6      440.58      465.69     36.25 o
   2  13   6      109.80      104.00     25.19 o
   3  13   6      232.89      193.62     28.56 o
   4  13   6       29.45       37.72     29.11 o
   5  13   6      167.84      168.94     29.59 o
   6  13   6        8.71       14.54     30.95 o
   7  13   6       63.90       76.36     32.64 o
   8  13   6      121.87      116.76     43.85 o
  -7  14   6       94.05      101.93     31.78 o
  -6  14   6        0.21       22.42     30.81 o
  -5  14   6      165.19      214.36     33.53 o
  -4  14   6       28.12       18.33     29.04 o
  -3  14   6      168.81      185.35     19.34 o
  -2  14   6        7.12       32.93     22.50 o
  -1  14   6      326.18      321.54     28.06 o
   0  14   6      281.02      242.22     34.21 o
   1  14   6      384.32      360.62     35.36 o
   2  14   6      309.98      270.11     43.87 o
   3  14   6      589.54      488.46     40.64 o
   4  14   6       17.34       23.75     29.86 o
   5  14   6      337.48      361.18     33.48 o
   6  14   6      198.82      165.10     42.30 o
   7  14   6      439.46      402.37     46.70 o
   8  14   6       79.87       66.15     43.07 o
  -7  15   6        0.25        8.97     39.69 o
  -6  15   6       58.51      104.83     28.83 o
  -5  15   6       71.80       81.94     32.37 o
  -4  15   6       35.14       40.23     29.19 o
  -3  15   6      171.03      159.46     20.48 o
  -2  15   6       72.98       58.02     22.41 o
  -1  15   6      754.66      738.33     32.33 o
   0  15   6       54.33       61.87     28.31 o
   1  15   6       53.58       62.38     37.49 o
   2  15   6       30.84       46.01     37.87 o
   3  15   6        0.95       29.56     36.50 o
   4  15   6      152.94      148.02     42.00 o
   5  15   6       38.71       61.88     39.97 o
   6  15   6      193.24      125.14     40.57 o
   7  15   6      416.74      482.83     56.42 o
  -6  16   6        2.92       -4.21     30.24 o
  -5  16   6       50.84       56.51     30.46 o
  -4  16   6      107.73      148.79     33.02 o
  -3  16   6        0.02        9.53     19.72 o
  -2  16   6       22.84       42.64     22.90 o
  -1  16   6       43.81       66.01     27.28 o
   0  16   6      138.01       96.67     28.95 o
   1  16   6      269.51      324.07     40.85 o
   2  16   6       22.67       28.08     33.05 o
   3  16   6        5.78        7.03     36.76 o
   4  16   6       35.32       30.15     37.82 o
   5  16   6        1.17        7.29     40.84 o
   6  16   6      248.07      329.61     68.15 o
   7  16   6      139.21      205.97     48.35 o
  -6  17   6       40.93       69.77     33.11 o
  -5  17   6        4.43        8.35     28.56 o
  -4  17   6        2.49        7.63     31.85 o
  -3  17   6      164.18      170.59     24.90 o
  -2  17   6      210.14      142.88     27.80 o
  -1  17   6       84.77       75.68     29.55 o
   0  17   6        0.45       32.85     34.82 o
   1  17   6       53.25       72.49     35.75 o
   2  17   6       80.32       49.49     37.60 o
   3  17   6        0.01       21.94     34.49 o
   4  17   6       47.51       64.93     40.34 o
   5  17   6       72.52      141.40     45.57 o
   6  17   6       11.55       53.00     43.19 o
  -5  18   6       15.39       17.36     33.51 o
  -4  18   6        3.61       -7.83     30.16 o
  -3  18   6        1.11       17.54     24.93 o
  -2  18   6        0.35       12.50     27.06 o
  -1  18   6      114.74       85.59     29.95 o
   0  18   6       15.67       25.01     36.70 o
   1  18   6      343.59      305.70     50.65 o
   2  18   6      130.09      136.36     41.16 o
   3  18   6       11.27       54.45     39.57 o
   4  18   6      143.59      162.46     43.57 o
   5  18   6       35.14       20.64     39.42 o
   6  18   6      172.26      237.70     50.41 o
  -4  19   6       99.93       93.58     28.29 o
  -3  19   6        2.10       10.14     30.66 o
  -2  19   6       56.40       66.69     29.08 o
  -1  19   6        0.02       -5.12     37.00 o
   0  19   6       47.96       58.39     38.93 o
   1  19   6      329.07      358.86     50.55 o
   2  19   6      164.09      162.77     41.80 o
   3  19   6       79.20       66.19     38.51 o
   4  19   6       57.36      135.53     46.08 o
   5  19   6       53.10      104.51     45.06 o
  -4  20   6        2.36       18.27     28.75 o
  -3  20   6       77.53       92.76     32.54 o
  -2  20   6       24.45        4.75     37.68 o
  -1  20   6        5.58        4.31     35.41 o
   0  20   6       84.59       79.80     40.99 o
   1  20   6       91.86       94.44     44.98 o
   2  20   6       64.51      101.59     38.74 o
   3  20   6      286.51      289.45     45.24 o
   4  20   6       11.60        1.87     42.74 o
  -3  21   6      369.86      426.01     43.01 o
  -2  21   6       73.17       58.70     31.41 o
  -1  21   6        4.51       54.61     40.49 o
   0  21   6       68.57       78.61     38.49 o
   1  21   6       15.44       28.86     41.26 o
   2  21   6      103.05      148.08     47.33 o
   3  21   6        1.30       20.79     42.68 o
  -1  22   6      209.80      241.47     48.74 o
   0  22   6        3.36       31.19     43.66 o
   1  22   6       46.20      106.95     47.41 o
   2  22   6       46.33       99.68     48.30 o
  -2 -20   7      160.46      240.16     46.57 o
  -1 -20   7        9.28        0.00     42.14 o
   0 -20   7      165.22      200.88     48.90 o
   1 -20   7        3.79        1.10     44.18 o
   2 -20   7       56.75      116.66     47.75 o
  -3 -19   7        4.86        0.70     41.38 o
  -2 -19   7      265.11      337.67     45.58 o
  -1 -19   7      193.65      295.53     46.55 o
   0 -19   7       11.99       33.52     43.79 o
   1 -19   7        8.93       57.29     47.87 o
   2 -19   7      174.02      175.59     34.37 o
   3 -19   7        3.63       30.44     43.18 o
  -4 -18   7       44.67       74.05     31.58 o
  -3 -18   7      323.91      384.20     34.16 o
  -2 -18   7       94.81      115.40     31.01 o
  -1 -18   7      219.58      236.35     30.82 o
   0 -18   7      609.82      629.15     52.03 o
   1 -18   7       27.24       43.65     43.50 o
   2 -18   7        0.90       41.55     30.88 o
   3 -18   7        0.93       10.54     30.30 o
   4 -18   7      160.48      163.00     32.50 o
  -5 -17   7       25.92       51.38     29.68 o
  -4 -17   7      239.20      260.74     32.77 o
  -3 -17   7      186.81      195.20     31.76 o
  -2 -17   7      458.54      477.28     33.47 o
  -1 -17   7      143.72      171.63     30.21 o
   0 -17   7       26.48       59.88     43.45 o
   1 -17   7        0.16       15.72     45.14 o
   2 -17   7        0.45       31.73     24.05 o
   3 -17   7       28.41       46.37     31.47 o
   4 -17   7       27.88        5.90     30.87 o
   5 -17   7        4.91        3.00     30.10 o
  -6 -16   7      139.27      163.86     33.33 o
  -5 -16   7       33.08       77.52     29.91 o
  -4 -16   7       85.17       94.41     32.19 o
  -3 -16   7      819.82      764.10     36.78 o
  -2 -16   7      132.74      162.82     29.68 o
  -1 -16   7        0.09       45.03     28.14 o
   0 -16   7      245.67      288.34     46.60 o
   1 -16   7       38.08       19.53     26.95 o
   2 -16   7      206.32      214.49     23.83 o
   3 -16   7        0.62       17.64     24.27 o
   4 -16   7       26.95       28.23     30.32 o
   5 -16   7       21.22        0.60     30.90 o
   6 -16   7       90.18      104.57     38.85 o
  -6 -15   7       44.57       53.30     31.16 o
  -5 -15   7       64.38       68.77     29.77 o
  -4 -15   7      144.45      122.50     31.32 o
  -3 -15   7       60.74       95.36     31.48 o
  -2 -15   7      751.01      784.82     33.27 o
  -1 -15   7        1.00       23.36     28.28 o
   0 -15   7      307.30      260.83     26.51 o
   1 -15   7       33.90       34.17     27.00 o
   2 -15   7       93.79      135.94     23.13 o
   3 -15   7        0.70       15.68     23.20 o
   4 -15   7       20.95       29.98     32.35 o
   5 -15   7        0.01       -5.20     30.30 o
   6 -15   7      103.79       86.22     38.78 o
  -7 -14   7       36.44       28.20     30.66 o
  -6 -14   7      141.58      128.98     30.57 o
  -5 -14   7       29.55       13.44     30.18 o
  -4 -14   7       28.12       43.98     28.22 o
  -3 -14   7      166.62      214.50     31.16 o
  -2 -14   7      225.76      290.56     29.87 o
  -1 -14   7       33.24       54.99     20.41 o
   0 -14   7       20.46       35.18     24.81 o
   1 -14   7       56.38       61.95     26.15 o
   2 -14   7       46.33       58.29     21.88 o
   3 -14   7       17.12       28.38     24.01 o
   4 -14   7       13.76        8.95     26.72 o
   5 -14   7       11.80        8.07     35.82 o
   6 -14   7        1.83       -4.32     35.49 o
   7 -14   7       70.46       94.21     43.02 o
  -7 -13   7       35.56       11.57     36.93 o
  -6 -13   7       40.56       60.21     29.45 o
  -5 -13   7      283.91      311.74     29.57 o
  -4 -13   7       36.23       62.27     29.16 o
  -3 -13   7      266.04      256.82     29.37 o
  -2 -13   7      226.64      257.73     30.06 o
  -1 -13   7       47.39       52.56     19.21 o
   0 -13   7      409.91      381.22     29.50 o
   1 -13   7      200.21      195.20     28.92 o
   2 -13   7       12.20       46.85     27.47 o
   3 -13   7       26.38       21.06     27.07 o
   4 -13   7       29.43       19.25     25.80 o
   5 -13   7       72.01       89.04     26.19 o
   6 -13   7        0.09       21.80     34.40 o
   7 -13   7       19.50       35.02     41.86 o
  -7 -12   7      336.03      348.92     51.58 o
  -6 -12   7      302.59      293.94     28.82 o
  -5 -12   7       35.38       51.21     28.33 o
  -4 -12   7      118.10      131.09     28.83 o
  -3 -12   7       60.55       47.89     27.89 o
  -2 -12   7       55.66       49.04     18.79 o
  -1 -12   7       81.45       92.63     23.57 o
   0 -12   7      325.31      340.85     27.73 o
   1 -12   7        6.15       -2.87     33.30 o
   2 -12   7      423.99      413.11     29.32 o
   3 -12   7      100.07      124.21     27.29 o
   4 -12   7      325.38      287.07     27.93 o
   5 -12   7      286.66      278.49     27.61 o
   6 -12   7      237.04      294.58     40.79 o
   7 -12   7      151.07      148.16     37.12 o
  -8 -11   7       75.14       80.69     54.43 o
  -7 -11   7       37.66       35.52     45.61 o
  -6 -11   7      355.11      346.49     30.92 o
  -5 -11   7      221.39      256.67     33.06 o
  -4 -11   7       82.04      130.64     27.37 o
  -3 -11   7      417.44      410.87     30.27 o
  -2 -11   7        0.09       19.94     18.08 o
  -1 -11   7      339.12      350.08     25.27 o
   0 -11   7      305.98      302.99     31.83 o
   1 -11   7        7.29      -10.44     31.34 o
   2 -11   7       92.13      130.06     27.25 o
   3 -11   7     1100.37     1042.45     33.23 o
   4 -11   7       90.93       71.95     25.89 o
   5 -11   7      266.11      332.70     27.93 o
   6 -11   7      112.81      104.82     25.39 o
   7 -11   7        3.71       20.29     38.78 o
   8 -11   7      326.32      322.35     41.71 o
  -8 -10   7        7.47       45.70     44.59 o
  -7 -10   7      231.95      191.03     40.39 o
  -6 -10   7      201.77      223.25     28.70 o
  -5 -10   7       67.10       49.80     27.51 o
  -4 -10   7      154.84      170.43     27.44 o
  -3 -10   7       10.67       12.96     26.56 o
  -2 -10   7      327.48      302.89     20.33 o
  -1 -10   7     1332.27     1286.52     31.64 o
   0 -10   7       56.06      102.85     30.27 o
   1 -10   7      112.01      111.59     38.24 o
   2 -10   7      360.11      403.51     27.87 o
   3 -10   7      200.28      219.47     26.82 o
   4 -10   7      362.09      324.49     29.11 o
   5 -10   7       78.58      102.80     25.40 o
   6 -10   7      724.02      730.69     33.97 o
   7 -10   7        0.64      -13.03     37.31 o
   8 -10   7       49.61       51.56     56.09 o
  -8  -9   7       48.17       87.19     30.78 o
  -7  -9   7       85.58       91.10     33.37 o
  -6  -9   7      623.37      538.09     28.95 o
  -5  -9   7      328.81      313.58     27.79 o
  -4  -9   7       36.37       86.12     26.63 o
  -3  -9   7      792.78      779.40     30.81 o
  -2  -9   7      673.96      644.45     22.86 o
  -1  -9   7        3.84       15.82     25.28 o
   0  -9   7      164.28      107.98     29.32 o
   1  -9   7      454.09      462.26     35.06 o
   2  -9   7     1657.43     1635.78     43.60 o
   3  -9   7      116.01      109.50     26.55 o
   4  -9   7      618.92      630.55     29.10 o
   5  -9   7      232.03      271.63     27.73 o
   6  -9   7      298.47      299.76     26.84 o
   7  -9   7      344.64      355.06     29.98 o
   8  -9   7      108.87      206.96     42.92 o
  -8  -8   7       14.14       45.40     30.47 o
  -7  -8   7      335.61      346.93     35.44 o
  -6  -8   7      147.44      166.23     25.53 o
  -5  -8   7      898.99      816.60     31.21 o
  -4  -8   7      340.90      348.91     26.76 o
  -3  -8   7       85.62      100.96     24.65 o
  -2  -8   7        0.23       -4.47     17.04 o
  -1  -8   7      107.70       85.30     25.00 o
   0  -8   7      224.13      225.98     28.35 o
   1  -8   7        4.51        3.73     29.50 o
   2  -8   7       55.65       62.08     12.93 o
   3  -8   7     1374.15     1379.37     33.10 o
   4  -8   7      840.47      856.90     31.01 o
   5  -8   7      176.53      150.74     25.17 o
   6  -8   7       11.67        6.35     25.24 o
   7  -8   7      220.16      247.07     28.87 o
   8  -8   7        0.01       -5.30     39.84 o
  -9  -7   7       32.03       28.18     34.29 o
  -8  -7   7      278.92      344.09     30.08 o
  -7  -7   7        6.39       28.87     29.77 o
  -6  -7   7       12.33       37.13     23.28 o
  -5  -7   7      183.80      189.74     24.38 o
  -4  -7   7       50.73       22.81     31.88 o
  -3  -7   7        2.52       10.63     28.76 o
  -2  -7   7      101.20      108.10     20.71 o
  -1  -7   7       55.42       58.59     24.37 o
   0  -7   7     1415.46     1488.42     36.33 o
   1  -7   7        9.44        4.02     29.10 o
   2  -7   7      215.40      207.76     11.72 o
   3  -7   7        9.47        8.04     24.00 o
   4  -7   7      736.76      792.99     30.40 o
   5  -7   7        7.80        3.62     25.10 o
   6  -7   7      162.91      141.12     26.96 o
   7  -7   7      197.18      206.56     26.40 o
   8  -7   7      237.56      251.84     30.04 o
   9  -7   7       38.01       43.91     34.69 o
  -9  -6   7        0.80      -33.92     42.79 o
  -8  -6   7       19.86       28.53     40.91 o
  -7  -6   7      280.43      274.55     31.40 o
  -6  -6   7        0.87       41.98     32.79 o
  -5  -6   7      141.72      174.24     32.83 o
  -4  -6   7      545.53      485.68     35.95 o
  -3  -6   7       75.34       64.35     29.60 o
  -2  -6   7       29.11       31.51     19.85 o
  -1  -6   7     1679.20     1683.70     34.41 o
   0  -6   7      151.98      142.10     27.12 o
   1  -6   7      874.29      849.60     45.90 o
   2  -6   7     1308.58     1284.43     26.88 o
   3  -6   7     1043.77     1020.99     27.88 o
   4  -6   7     5028.67     5193.05    140.81 o
   5  -6   7       87.55       59.50     24.78 o
   6  -6   7       48.47       36.60     26.34 o
   7  -6   7       93.36      113.50     26.42 o
   8  -6   7       81.60       69.45     26.29 o
   9  -6   7      134.62      149.23     37.36 o
  -9  -5   7       21.36       66.26     41.61 o
  -8  -5   7      117.72      142.72     40.65 o
  -7  -5   7      201.54      201.16     28.60 o
  -6  -5   7      181.72      240.47     48.44 o
  -5  -5   7      686.36      758.96     53.35 o
  -4  -5   7        2.73       22.66     28.78 o
  -3  -5   7       44.02       41.13     20.98 o
  -2  -5   7        1.50       -0.73     20.04 o
  -1  -5   7     2192.26     2371.16     37.70 o
   0  -5   7     2840.06     2960.07     57.73 o
   1  -5   7      483.98      486.32     20.83 o
   2  -5   7        1.55       -2.15     19.70 o
   3  -5   7      134.08      122.54     22.21 o
   4  -5   7       14.98       16.55     13.40 o
   5  -5   7     2041.46     2002.63     37.52 o
   6  -5   7       24.40       40.62     25.34 o
   7  -5   7       59.19       73.74     27.38 o
   8  -5   7      272.90      293.98     30.83 o
   9  -5   7        3.91      -10.91     28.08 o
  -9  -4   7       89.95       50.14     38.11 o
  -8  -4   7        7.81       20.68     36.60 o
  -7  -4   7      605.92      629.72     30.21 o
  -6  -4   7     1049.78     1080.59     24.26 o
  -5  -4   7      163.13      205.03     33.78 o
  -4  -4   7      293.77      311.53     19.43 o
  -3  -4   7       45.62       72.81     35.22 o
  -2  -4   7      138.87      146.38     26.18 o
  -1  -4   7      837.74      905.14     32.49 o
   0  -4   7      419.67      400.93     17.89 o
   1  -4   7       85.78       62.63     10.95 o
   2  -4   7      546.96      601.44     21.87 o
   3  -4   7        5.08        4.51     12.81 o
   4  -4   7     1925.07     1921.54     45.93 o
   5  -4   7       81.80       74.77      9.60 o
   6  -4   7      227.26      219.20     25.81 o
   7  -4   7       31.51       42.32     27.34 o
   8  -4   7      215.37      181.19     28.41 o
   9  -4   7       26.55       51.79     30.07 o
  -9  -3   7        9.44       34.81     34.03 o
  -8  -3   7      134.72      133.23     36.10 o
  -7  -3   7      153.86      150.58     25.37 o
  -6  -3   7     2237.08     2317.83     66.66 o
  -5  -3   7      374.23      369.20     18.38 o
  -4  -3   7       69.13       63.05     16.22 o
  -3  -3   7      584.82      624.87     23.47 o
  -2  -3   7     2450.08     2519.08     30.09 o
  -1  -3   7     2079.06     2141.32     27.40 o
   0  -3   7      718.00      689.68     21.89 o
   1  -3   7     4412.42     4606.12     27.23 o
   2  -3   7     1300.78     1255.50     23.46 o
   3  -3   7      172.31      171.85     13.13 o
   4  -3   7     2949.58     2911.05     66.64 o
   5  -3   7      724.32      696.21     18.00 o
   6  -3   7        0.50       -3.47     25.84 o
   7  -3   7       78.93       77.43     26.38 o
   8  -3   7        0.76       -4.61     26.59 o
   9  -3   7        1.18       -5.31     29.43 o
  -9  -2   7       32.28       16.14     35.33 o
  -8  -2   7       26.25       60.10     39.45 o
  -7  -2   7      486.91      522.03     28.22 o
  -6  -2   7       18.32       -2.64     24.43 o
  -5  -2   7      377.65      366.48     16.23 o
  -4  -2   7     2869.78     2849.06     26.93 o
  -3  -2   7        4.23        8.63     19.73 o
  -2  -2   7      454.63      404.41     34.05 o
  -1  -2   7     1941.26     2057.32     17.88 o
   0  -2   7     5377.81     5229.92     46.09 o
   1  -2   7     5516.48     5258.64     39.67 o
   2  -2   7       33.02       32.89     10.49 o
   3  -2   7     7120.64     7288.28     82.99 o
   4  -2   7       21.13       24.06      4.45 o
   5  -2   7       43.90       40.30     13.68 o
   6  -2   7      152.15      171.27     26.48 o
   7  -2   7      250.42      199.95     28.28 o
   8  -2   7      321.78      321.14     30.81 o
   9  -2   7        7.07       22.49     28.42 o
  -9  -1   7      104.13      131.99     41.05 o
  -8  -1   7      108.34      106.36     39.67 o
  -7  -1   7        3.15      -13.98     36.91 o
  -6  -1   7     1366.28     1253.23     27.26 o
  -5  -1   7       52.37       46.65     12.75 o
  -4  -1   7        3.33        7.79     13.58 o
  -3  -1   7       32.89       30.22     12.11 o
  -2  -1   7     1097.22     1152.59     14.14 o
  -1  -1   7     2481.78     2567.62     26.46 o
   0  -1   7     2353.38     2259.53     21.02 o
   1  -1   7     5588.33     5972.01     39.02 o
   2  -1   7      388.91      428.72      8.00 o
   3  -1   7       75.61       83.89      8.49 o
   4  -1   7     5812.44     5759.69    146.88 o
   5  -1   7     1940.80     1863.96     55.74 o
   6  -1   7        4.72       -1.53     17.30 o
   7  -1   7       89.31       85.15     26.20 o
   8  -1   7      168.00      172.48     29.84 o
   9  -1   7       20.63       19.92     29.36 o
  -9   0   7       20.40       34.60     39.54 o
  -8   0   7       34.12       17.79     32.79 o
  -7   0   7      142.72      146.24     22.65 o
  -6   0   7        0.79        5.48     17.46 o
  -5   0   7       66.79       65.10     10.09 o
  -4   0   7     1591.79     1652.07     17.65 o
  -3   0   7     1068.69      996.08     13.61 o
  -2   0   7      642.67      642.18     10.00 o
  -1   0   7     2672.32     2446.72     37.87 o
   0   0   7      531.16      549.10     21.23 o
   1   0   7     1092.47     1140.15     10.92 o
   2   0   7      267.61      293.24      7.65 o
   3   0   7     3396.32     3251.04     25.27 o
   4   0   7     9516.12     9091.60    107.15 o
   5   0   7      398.78      420.66     25.68 o
   6   0   7       84.85       75.76     26.02 o
   7   0   7      196.56      206.37     28.14 o
   8   0   7      198.03      175.46     27.89 o
   9   0   7      163.76      195.19     39.70 o
  -9   1   7      111.91      119.54     34.74 o
  -8   1   7      269.79      260.74     25.60 o
  -7   1   7       83.81       90.01     22.35 o
  -6   1   7     1515.17     1405.01     24.26 o
  -5   1   7      542.88      545.04     17.97 o
  -4   1   7       43.82       39.63     13.85 o
  -3   1   7      472.76      468.72     12.73 o
  -2   1   7       60.34       61.43      6.56 o
  -1   1   7     1371.43     1339.36     14.01 o
   0   1   7        1.53       11.61     19.29 o
   1   1   7     2876.62     2907.53     26.04 o
   2   1   7     2682.87     2417.17     18.80 o
   3   1   7      390.94      399.42     14.74 o
   4   1   7        1.94        5.21      7.94 o
   5   1   7       57.27       41.02     22.82 o
   6   1   7      152.54      148.60     24.68 o
   7   1   7       85.24       72.39     34.32 o
   8   1   7      245.67      244.46     35.58 o
   9   1   7        6.18       -3.08     36.60 o
  -9   2   7       59.53       76.24     32.03 o
  -8   2   7       16.67       22.68     24.06 o
  -7   2   7     1056.79     1080.14     29.07 o
  -6   2   7      264.87      223.55     17.76 o
  -5   2   7      226.16      234.22     15.92 o
  -4   2   7     1039.41     1122.96     24.76 o
  -3   2   7     1000.74     1053.59     23.84 o
  -2   2   7      213.01      240.86     16.59 o
  -1   2   7      145.81      154.04      9.03 o
   0   2   7      721.14      748.40     22.61 o
   1   2   7     2057.67     2086.93     21.70 o
   2   2   7     6811.02     6857.24     28.82 o
   3   2   7      226.40      189.84     16.07 o
   4   2   7      412.91      426.52     25.56 o
   5   2   7       20.52        1.72     28.76 o
   6   2   7      176.81      180.40     33.91 o
   7   2   7      246.60      226.88     33.21 o
   8   2   7      126.52      103.22     35.79 o
   9   2   7      103.04       75.68     34.25 o
  -9   3   7      253.89      258.70     34.11 o
  -8   3   7       35.75       28.09     24.44 o
  -7   3   7        4.03       20.91     22.38 o
  -6   3   7     1034.88      955.17     27.39 o
  -5   3   7      400.98      384.24     15.48 o
  -4   3   7       48.65       45.28      7.18 o
  -3   3   7      775.17      706.47     14.79 o
  -2   3   7      566.04      566.29     14.62 o
  -1   3   7     1248.75     1301.90     22.20 o
   0   3   7     1414.74     1380.73     24.84 o
   1   3   7       63.87       75.14     16.09 o
   2   3   7      247.72      266.44     15.40 o
   3   3   7     3479.58     3519.50     29.62 o
   4   3   7      948.49     1030.74     19.00 o
   5   3   7     1065.75      999.90     67.82 o
   6   3   7       28.14       31.56     29.85 o
   7   3   7        2.69       -1.65     30.16 o
   8   3   7        2.26        7.00     32.90 o
   9   3   7        1.28        6.21     30.68 o
  -9   4   7       24.08       26.99     30.13 o
  -8   4   7       37.05       18.04     24.74 o
  -7   4   7      731.62      711.08     30.80 o
  -6   4   7     1000.72      984.18     27.97 o
  -5   4   7       25.44       16.91     12.73 o
  -4   4   7       65.37       58.47      4.32 o
  -3   4   7      484.40      500.10     13.72 o
  -2   4   7       88.84       97.36     11.06 o
  -1   4   7      333.99      336.75     10.40 o
   0   4   7       73.52       69.42     13.42 o
   1   4   7     1909.33     1872.90     22.81 o
   2   4   7       12.49        2.59     14.78 o
   3   4   7        0.14        1.15     16.87 o
   4   4   7      755.81      726.58     20.96 o
   5   4   7      137.43      155.94     14.38 o
   6   4   7      503.80      555.07     35.06 o
   7   4   7      192.98      195.75     30.22 o
   8   4   7        2.83       -9.40     27.11 o
   9   4   7       29.23       40.60     27.85 o
  -9   5   7        4.13       21.68     32.34 o
  -8   5   7       29.74       22.92     30.26 o
  -7   5   7      148.86      168.59     25.00 o
  -6   5   7       11.71       21.14     22.71 o
  -5   5   7       18.48       27.60     11.89 o
  -4   5   7      229.86      193.03     14.39 o
  -3   5   7        1.16       10.53     11.16 o
  -2   5   7       17.48       13.45     12.37 o
  -1   5   7      751.04      876.04     12.60 o
   0   5   7      106.06       53.95     14.79 o
   1   5   7      184.89      192.97     14.82 o
   2   5   7        0.11        5.13     14.44 o
   3   5   7      189.94      198.07     17.59 o
   4   5   7     2925.29     2911.57     34.45 o
   5   5   7     1596.76     1568.12     27.68 o
   6   5   7        0.22       -4.78     25.05 o
   7   5   7       35.16       36.49     25.62 o
   8   5   7        7.25       15.26     26.63 o
   9   5   7       25.14       40.69     36.51 o
  -9   6   7       58.93       62.15     30.36 o
  -8   6   7        1.97        4.13     27.06 o
  -7   6   7      167.03      161.67     23.85 o
  -6   6   7      584.39      610.44     26.18 o
  -5   6   7      148.44      127.35     22.04 o
  -4   6   7       28.65       25.80      4.67 o
  -3   6   7        0.55        2.49      8.61 o
  -2   6   7     2170.72     2201.68     27.86 o
  -1   6   7      244.01      243.31      9.22 o
   0   6   7     3476.92     3657.02     25.63 o
   1   6   7    11740.97    12376.79     62.63 o
   2   6   7        5.32       -2.83     14.32 o
   3   6   7      596.11      554.86     18.17 o
   4   6   7      620.50      697.11     25.28 o
   5   6   7      212.26      252.05     24.66 o
   6   6   7      331.45      337.80     26.41 o
   7   6   7      459.93      489.21     29.33 o
   8   6   7       58.86      115.06     37.75 o
   9   6   7      146.50      133.76     43.26 o
  -9   7   7        0.03       24.94     27.85 o
  -8   7   7       88.44       72.43     31.57 o
  -7   7   7       86.23       69.34     24.30 o
  -6   7   7        0.01       15.80     21.87 o
  -5   7   7      106.58       93.13     21.92 o
  -4   7   7        1.11        2.96      7.80 o
  -3   7   7        4.69       11.27     13.56 o
  -2   7   7        6.60       12.55      5.61 o
  -1   7   7      355.81      385.99      8.46 o
   0   7   7     1256.84     1229.25     23.02 o
   1   7   7        6.73       21.74     16.36 o
   2   7   7     1085.75     1178.19     19.13 o
   3   7   7     3232.78     3132.95     36.64 o
   4   7   7     2576.01     2612.34     30.83 o
   5   7   7     1014.53     1046.70     29.62 o
   6   7   7      313.54      302.38     25.46 o
   7   7   7      121.69      143.84     25.80 o
   8   7   7       85.36       99.87     39.24 o
   9   7   7        6.07       30.82     35.90 o
  -8   8   7       10.04       28.28     27.49 o
  -7   8   7       26.54       46.49     22.54 o
  -6   8   7       43.95       61.36     22.61 o
  -5   8   7       39.55       30.14     21.31 o
  -4   8   7      157.70      172.95     29.09 o
  -3   8   7      148.50      138.00     10.04 o
  -2   8   7      316.06      307.45     11.10 o
  -1   8   7      387.52      381.07      8.57 o
   0   8   7       29.57       61.29     16.52 o
   1   8   7      520.00      526.41     12.94 o
   2   8   7      427.75      413.50     19.33 o
   3   8   7     3033.59     2996.42     36.67 o
   4   8   7       11.39       15.74     18.91 o
   5   8   7      487.51      463.83     22.26 o
   6   8   7     1069.49     1105.52     31.42 o
   7   8   7      116.64      127.82     35.21 o
   8   8   7      497.84      497.20     43.85 o
   9   8   7       91.47      106.93     39.35 o
  -8   9   7        3.40       27.73     28.66 o
  -7   9   7       16.65       32.13     22.87 o
  -6   9   7        6.91       14.28     21.52 o
  -5   9   7       74.49       86.94     20.78 o
  -4   9   7       19.08       17.53     19.40 o
  -3   9   7       73.55       70.37     11.13 o
  -2   9   7       50.95       67.04     10.50 o
  -1   9   7     1101.07     1151.91     15.57 o
   0   9   7      362.32      401.55     17.15 o
   1   9   7       51.75       48.07      9.50 o
   2   9   7      853.57      833.31     38.30 o
   3   9   7      879.41      907.26     23.12 o
   4   9   7      175.49      207.03     19.23 o
   5   9   7     1012.19     1005.96     25.32 o
   6   9   7       33.55       47.94     29.03 o
   7   9   7      146.85      131.80     35.04 o
   8   9   7        7.05       10.70     36.99 o
   9   9   7        7.32       50.69     43.56 o
  -8  10   7       71.89       68.21     38.06 o
  -7  10   7      112.27      143.98     25.35 o
  -6  10   7       47.37       47.81     22.31 o
  -5  10   7       24.07       26.89     20.47 o
  -4  10   7     1083.53     1071.12     19.93 o
  -3  10   7      297.16      298.92     15.56 o
  -2  10   7       36.31       49.17      9.52 o
  -1  10   7       94.85      105.42     10.65 o
   0  10   7      532.23      562.24     20.74 o
   1  10   7      178.27      150.56      8.61 o
   2  10   7      333.80      313.70     28.60 o
   3  10   7     1189.63     1175.75     38.90 o
   4  10   7       78.97       80.21     17.77 o
   5  10   7      276.78      312.73     30.64 o
   6  10   7     1345.57     1256.99     50.79 o
   7  10   7        4.10       27.02     35.95 o
   8  10   7        6.78       28.35     38.63 o
   9  10   7       51.61       86.15     38.60 o
  -8  11   7        0.32       21.78     36.65 o
  -7  11   7       26.54       12.98     29.73 o
  -6  11   7       32.32       46.46     31.17 o
  -5  11   7      166.62      161.50     29.11 o
  -4  11   7       39.21       44.00     18.91 o
  -3  11   7       58.39       49.14     20.90 o
  -2  11   7      246.41      253.42     20.20 o
  -1  11   7      162.82      172.38     14.29 o
   0  11   7      487.03      491.14     19.04 o
   1  11   7      659.35      676.01     23.36 o
   2  11   7       88.92       83.38     29.97 o
   3  11   7      174.07      162.34     27.54 o
   4  11   7      189.50      160.81     29.49 o
   5  11   7     3026.14     3027.33     92.19 o
   6  11   7       47.02       72.45     31.59 o
   7  11   7        7.10       23.54     31.55 o
   8  11   7       10.96       45.50     41.95 o
  -8  12   7       14.05       35.71     45.07 o
  -7  12   7        2.54       16.80     30.53 o
  -6  12   7       25.12       35.42     29.39 o
  -5  12   7       25.86       16.81     27.26 o
  -4  12   7      265.47      262.98     30.67 o
  -3  12   7      281.98      229.99     23.35 o
  -2  12   7      419.92      412.10     22.11 o
  -1  12   7      586.52      589.64     24.26 o
   0  12   7        2.31        7.78     17.90 o
   1  12   7      592.52      640.21     24.10 o
   2  12   7      160.02      145.23     24.91 o
   3  12   7      213.74      256.49     28.59 o
   4  12   7      543.66      444.41     30.25 o
   5  12   7        8.27       16.64     28.87 o
   6  12   7      158.54      183.52     31.65 o
   7  12   7       60.25       79.77     32.48 o
   8  12   7        0.04       96.37     44.17 o
  -7  13   7       79.37       52.81     32.50 o
  -6  13   7        0.47       19.92     30.54 o
  -5  13   7        0.34        5.98     29.52 o
  -4  13   7      185.70      172.34     30.01 o
  -3  13   7       12.87       -1.32     17.71 o
  -2  13   7      746.63      779.05     24.77 o
  -1  13   7        7.59       34.23     22.15 o
   0  13   7       32.74       20.93     26.37 o
   1  13   7       82.29       65.62     20.69 o
   2  13   7      191.37      203.69     26.24 o
   3  13   7       47.70       66.73     26.08 o
   4  13   7        7.17       11.03     28.95 o
   5  13   7      574.40      522.22     32.31 o
   6  13   7       42.32       39.18     31.71 o
   7  13   7       17.61       49.37     29.64 o
   8  13   7      131.04      159.28     41.29 o
  -7  14   7        4.53       13.29     29.36 o
  -6  14   7       89.06      117.01     31.96 o
  -5  14   7      805.85      775.72     37.19 o
  -4  14   7       92.87       39.16     29.32 o
  -3  14   7        9.71       21.63     18.43 o
  -2  14   7      947.25      924.17     26.66 o
  -1  14   7     3166.63     3018.49     37.72 o
   0  14   7        2.20       -2.35     26.36 o
   1  14   7       94.04       76.41     43.62 o
   2  14   7      474.06      537.96     30.06 o
   3  14   7      362.81      353.41     29.34 o
   4  14   7      191.79      178.44     30.56 o
   5  14   7      122.84       99.35     29.64 o
   6  14   7       13.79       11.45     30.78 o
   7  14   7       10.95       21.25     30.64 o
  -6  15   7       51.23       74.33     31.73 o
  -5  15   7        0.26        1.80     31.08 o
  -4  15   7      359.14      337.65     32.65 o
  -3  15   7       25.47       49.98     24.10 o
  -2  15   7      340.75      339.55     23.85 o
  -1  15   7      119.30      155.34     26.48 o
   0  15   7      598.89      544.28     31.79 o
   1  15   7       33.83        1.38     35.64 o
   2  15   7      877.05      895.73     42.81 o
   3  15   7       20.65       37.83     36.75 o
   4  15   7        1.52       -1.46     29.28 o
   5  15   7       18.00       31.80     31.19 o
   6  15   7       44.94       49.78     41.71 o
   7  15   7        0.07       23.06     46.25 o
  -6  16   7       19.13       27.11     32.54 o
  -5  16   7       30.62       27.27     32.43 o
  -4  16   7       94.18      126.09     31.75 o
  -3  16   7      216.04      210.37     25.03 o
  -2  16   7      469.48      451.14     25.61 o
  -1  16   7     1690.31     1527.25     56.16 o
   0  16   7      546.04      543.89     31.05 o
   1  16   7      723.56      702.92     40.79 o
   2  16   7      160.44      179.37     40.29 o
   3  16   7       81.34       89.52     41.28 o
   4  16   7        0.28       11.43     36.93 o
   5  16   7       61.10       97.68     38.42 o
   6  16   7      108.04      174.16     44.72 o
   7  16   7        3.20       31.06     46.44 o
  -6  17   7       35.76       36.91     32.15 o
  -5  17   7        1.85       29.41     34.23 o
  -4  17   7       22.89       25.54     31.16 o
  -3  17   7       98.71      119.37     26.74 o
  -2  17   7       39.92       36.39     23.36 o
  -1  17   7      548.09      419.52     37.02 o
   0  17   7      195.68      177.38     33.29 o
   1  17   7      113.78      161.46     40.73 o
   2  17   7       11.19       42.67     36.36 o
   3  17   7       83.88      119.90     38.91 o
   4  17   7       69.23       83.86     43.79 o
   5  17   7        9.76       20.55     41.07 o
   6  17   7       42.85       54.82     41.87 o
  -5  18   7       41.92       40.77     31.88 o
  -4  18   7       24.02       39.66     35.48 o
  -3  18   7       37.48       47.70     32.81 o
  -2  18   7      198.97      222.98     32.86 o
  -1  18   7        0.17        3.26     27.46 o
   0  18   7      488.15      495.75     41.47 o
   1  18   7      509.10      453.05     42.91 o
   2  18   7      237.50      203.26     38.98 o
   3  18   7      151.03      140.26     37.66 o
   4  18   7        1.15       29.27     42.41 o
   5  18   7      130.37      144.49     45.76 o
   6  18   7       31.62       54.71     44.59 o
  -4  19   7       14.73       34.49     34.03 o
  -3  19   7       34.26       47.48     35.27 o
  -2  19   7      192.43      219.02     34.19 o
  -1  19   7      156.04      141.20     29.82 o
   0  19   7       60.94      106.60     39.27 o
   1  19   7       95.31       99.97     41.79 o
   2  19   7        8.14       20.77     40.88 o
   3  19   7        0.98       -6.11     42.44 o
   4  19   7        6.99       68.65     45.84 o
   5  19   7        3.31       37.13     46.58 o
  -3  20   7       24.76       39.30     36.30 o
  -2  20   7        6.73      -13.18     30.45 o
  -1  20   7      133.76      151.40     37.28 o
   0  20   7       19.40       42.81     39.03 o
   1  20   7      108.82       99.96     44.50 o
   2  20   7       30.46       48.58     39.42 o
   3  20   7       62.19      105.67     44.91 o
   4  20   7       18.56       66.64     43.55 o
  -2  21   7       63.23       81.59     34.47 o
  -1  21   7      123.34      163.63     55.70 o
   0  21   7       27.92       52.87     37.68 o
   1  21   7       68.02       83.10     43.52 o
   2  21   7       10.95       21.81     40.68 o
   3  21   7       11.89        7.58     45.09 o
   0  22   7        0.04       17.65     41.97 o
   1  22   7        1.37       53.99     44.23 o
  -1 -20   8        8.42       26.56     44.06 o
   0 -20   8       27.40       75.60     47.67 o
   1 -20   8       85.37       72.10     56.45 o
  -3 -19   8       11.51       29.15     45.69 o
  -2 -19   8        1.34       24.73     44.61 o
  -1 -19   8       87.89      130.27     47.80 o
   0 -19   8       18.43       10.79     41.08 o
   1 -19   8       10.74        3.26     40.30 o
   2 -19   8      152.07      192.50     46.00 o
   3 -19   8        8.86       30.26     42.90 o
  -4 -18   8      255.28      281.98     35.22 o
  -3 -18   8       17.15       20.92     29.13 o
  -2 -18   8        0.03       29.63     28.51 o
  -1 -18   8       39.00       26.51     29.94 o
   0 -18   8      104.46      136.34     30.67 o
   1 -18   8       38.51       50.00     44.94 o
   2 -18   8       43.07       77.83     32.63 o
   3 -18   8      297.69      353.35     33.46 o
   4 -18   8      232.99      296.06     35.11 o
  -5 -17   8       51.30       49.77     33.69 o
  -4 -17   8      303.48      268.06     33.27 o
  -3 -17   8       58.99       92.14     32.09 o
  -2 -17   8       50.70       88.68     30.26 o
  -1 -17   8        2.68       18.00     29.42 o
   0 -17   8       91.02       98.25     42.92 o
   1 -17   8      507.59      513.35     49.85 o
   2 -17   8        0.30       42.82     25.54 o
   3 -17   8        4.52       33.93     25.87 o
   4 -17   8       86.33       94.75     31.69 o
   5 -17   8        0.43      -21.11     30.92 o
  -5 -16   8       96.11      118.41     32.47 o
  -4 -16   8        5.26       14.52     30.37 o
  -3 -16   8      150.52      162.75     30.80 o
  -2 -16   8        2.70       35.56     28.02 o
  -1 -16   8        0.12       20.27     27.82 o
   0 -16   8        0.56       29.69     44.53 o
   1 -16   8       16.34       21.40     26.73 o
   2 -16   8      196.84      247.59     27.05 o
   3 -16   8      510.69      545.76     28.48 o
   4 -16   8      475.80      455.85     40.54 o
   5 -16   8       38.48       50.78     32.25 o
  -6 -15   8        4.81       33.51     33.67 o
  -5 -15   8        0.28        5.55     30.75 o
  -4 -15   8      103.91       86.87     28.07 o
  -3 -15   8      529.31      501.25     33.20 o
  -2 -15   8       27.34       68.30     31.33 o
  -1 -15   8      149.41      162.56     32.28 o
   0 -15   8       14.11       18.21     24.73 o
   1 -15   8     1023.54     1025.18     36.58 o
   2 -15   8      620.61      608.46     28.87 o
   3 -15   8       44.83       56.98     25.88 o
   4 -15   8      107.91      101.42     25.24 o
   5 -15   8       29.75       68.65     31.54 o
   6 -15   8       17.06       29.21     39.29 o
  -6 -14   8       66.27       80.72     28.55 o
  -5 -14   8       66.88       93.70     30.54 o
  -4 -14   8      130.16      115.72     30.97 o
  -3 -14   8       50.91       73.03     28.49 o
  -2 -14   8      105.02      133.72     30.09 o
  -1 -14   8       29.91       32.33     20.69 o
   0 -14   8       80.95      102.23     25.39 o
   1 -14   8      206.36      166.68     27.63 o
   2 -14   8       26.98       49.06     27.05 o
   3 -14   8       29.00       50.97     27.55 o
   4 -14   8        0.59       -0.82     26.91 o
   5 -14   8       17.59       69.81     39.21 o
   6 -14   8      268.86      302.44     39.18 o
  -7 -13   8        0.73       22.30     38.90 o
  -6 -13   8       28.00       32.65     30.58 o
  -5 -13   8        0.00       -1.81     29.22 o
  -4 -13   8      290.97      252.11     32.00 o
  -3 -13   8      155.15      146.12     27.00 o
  -2 -13   8       21.43       43.31     26.96 o
  -1 -13   8      247.03      280.68     22.48 o
   0 -13   8        0.24       12.34     26.59 o
   1 -13   8       35.35        3.95     33.79 o
   2 -13   8     1608.03     1741.29     72.85 o
   3 -13   8       96.52       78.85     26.96 o
   4 -13   8       24.40       14.32     27.96 o
   5 -13   8       61.60       97.64     27.08 o
   6 -13   8       45.03       32.66     34.34 o
   7 -13   8       49.50       38.71     41.64 o
  -7 -12   8       25.09       39.64     32.75 o
  -6 -12   8       26.54        6.33     28.09 o
  -5 -12   8       19.06       30.59     26.91 o
  -4 -12   8       88.11       78.04     27.54 o
  -3 -12   8       89.97       78.87     27.57 o
  -2 -12   8      137.99      124.47     20.09 o
  -1 -12   8     1904.62     1937.54     36.63 o
   0 -12   8     1662.56     1644.61     44.65 o
   1 -12   8      586.19      538.25     39.04 o
   2 -12   8      797.85      859.79     32.67 o
   3 -12   8       81.01      103.30     28.21 o
   4 -12   8       49.36       42.72     27.28 o
   5 -12   8       40.33       39.14     25.59 o
   6 -12   8       73.52      107.67     40.50 o
   7 -12   8       35.95       67.07     37.78 o
  -7 -11   8       61.10       41.64     37.04 o
  -6 -11   8       22.41        4.78     26.19 o
  -5 -11   8       49.12       59.57     29.13 o
  -4 -11   8      148.60      127.11     29.77 o
  -3 -11   8       94.34       84.75     29.29 o
  -2 -11   8      496.75      444.73     22.64 o
  -1 -11   8      196.99      188.23     24.22 o
   0 -11   8       29.25       26.43     30.37 o
   1 -11   8       52.75       31.19     33.64 o
   2 -11   8     2152.98     2056.83     49.60 o
   3 -11   8      170.16      158.71     26.93 o
   4 -11   8      133.73      126.88     27.45 o
   5 -11   8       88.78      116.69     27.89 o
   6 -11   8        8.35       12.77     24.54 o
   7 -11   8       19.52       24.66     38.52 o
  -8 -10   8      160.80       92.34     42.13 o
  -7 -10   8       16.83       36.66     33.28 o
  -6 -10   8       15.60       11.99     25.61 o
  -5 -10   8        0.00       -0.78     27.56 o
  -4 -10   8      541.52      489.54     30.28 o
  -3 -10   8       37.34       56.00     27.03 o
  -2 -10   8      112.49       97.54     20.15 o
  -1 -10   8      519.29      517.83     30.90 o
   0 -10   8      307.56      277.64     33.71 o
   1 -10   8       26.26       10.19     32.75 o
   2 -10   8       53.82       72.82     26.46 o
   3 -10   8       76.84       92.28     27.69 o
   4 -10   8        0.66       20.49     25.84 o
   5 -10   8       56.17       71.14     26.61 o
   6 -10   8       31.98       57.48     26.76 o
   7 -10   8       45.22       23.66     46.95 o
   8 -10   8       21.24        4.11     39.46 o
  -8  -9   8        7.28      -19.68     37.77 o
  -7  -9   8       49.23       45.51     33.47 o
  -6  -9   8       13.85       17.76     24.75 o
  -5  -9   8      120.91      125.77     26.97 o
  -4  -9   8        5.15       10.76     25.80 o
  -3  -9   8      814.47      748.93     32.59 o
  -2  -9   8     1172.96     1135.80     25.71 o
  -1  -9   8        6.80       12.83     27.50 o
   0  -9   8      182.86      149.69     30.74 o
   1  -9   8      801.08      746.27     37.91 o
   2  -9   8     3265.50     3241.41     52.97 o
   3  -9   8     1062.18     1044.58     32.48 o
   4  -9   8        6.49        5.86     26.77 o
   5  -9   8      126.47      104.30     25.64 o
   6  -9   8        5.74        8.68     26.25 o
   7  -9   8        0.77       16.89     27.64 o
   8  -9   8        3.20       -0.89     41.21 o
  -8  -8   8       69.12       78.00     37.97 o
  -7  -8   8       35.68       30.68     30.44 o
  -6  -8   8       25.17       12.07     25.47 o
  -5  -8   8      335.23      374.80     28.73 o
  -4  -8   8      403.60      386.84     27.15 o
  -3  -8   8        2.88       13.47     26.18 o
  -2  -8   8        3.03        5.55     22.13 o
  -1  -8   8       30.86       20.52     27.80 o
   0  -8   8       46.33       22.13     29.55 o
   1  -8   8      108.22       91.55     33.82 o
   2  -8   8      297.46      303.22     20.41 o
   3  -8   8      639.20      562.50     29.66 o
   4  -8   8      213.29      199.48     26.61 o
   5  -8   8       25.88       37.85     26.22 o
   6  -8   8      458.08      477.92     30.56 o
   7  -8   8       40.98       63.82     28.12 o
   8  -8   8       10.73       25.70     39.51 o
  -8  -7   8       39.77       56.58     40.88 o
  -7  -7   8       39.90       56.59     29.89 o
  -6  -7   8      114.38      106.90     24.98 o
  -5  -7   8      452.53      354.40     26.73 o
  -4  -7   8       39.85       45.57     24.28 o
  -3  -7   8       29.79       54.47     25.22 o
  -2  -7   8       15.69        8.05     21.70 o
  -1  -7   8      654.41      703.73     31.48 o
   0  -7   8      735.58      736.08     34.41 o
   1  -7   8        0.70        4.32     41.71 o
   2  -7   8      271.13      241.42     13.80 o
   3  -7   8      137.17      128.37     24.34 o
   4  -7   8       61.19       67.74     26.31 o
   5  -7   8      175.19      177.92     26.63 o
   6  -7   8       10.89        3.29     24.77 o
   7  -7   8       12.19       16.42     26.33 o
   8  -7   8      127.83      116.08     28.48 o
  -9  -6   8        9.78       14.34     34.05 o
  -8  -6   8       86.07      117.75     46.53 o
  -7  -6   8       35.69       77.55     28.46 o
  -6  -6   8       49.57       48.15     26.24 o
  -5  -6   8      304.61      346.88     44.37 o
  -4  -6   8      248.59      234.40     34.31 o
  -3  -6   8     2075.98     2050.87     43.56 o
  -2  -6   8      253.59      270.37     22.56 o
  -1  -6   8       37.92       31.99     26.76 o
   0  -6   8     2060.84     2010.99     39.15 o
   1  -6   8      569.06      621.95     26.67 o
   2  -6   8        1.03        7.44      6.18 o
   3  -6   8     1511.61     1523.93     35.46 o
   4  -6   8      240.92      263.35     29.01 o
   5  -6   8       21.73        7.42     25.28 o
   6  -6   8      101.02       65.43     25.65 o
   7  -6   8      102.95       97.32     28.25 o
   8  -6   8       36.94       17.39     26.41 o
   9  -6   8       76.80      109.26     36.38 o
  -9  -5   8        3.76       14.23     37.25 o
  -8  -5   8       94.65       96.19     41.28 o
  -7  -5   8        5.23       16.86     24.62 o
  -6  -5   8      111.32      158.33     47.36 o
  -5  -5   8     1124.58     1103.66     32.16 o
  -4  -5   8      939.81      954.20     29.94 o
  -3  -5   8     1708.29     1866.28     39.97 o
  -2  -5   8      243.73      219.06     21.43 o
  -1  -5   8      135.60      151.32     26.55 o
   0  -5   8        8.52        5.36     28.51 o
   1  -5   8     1082.22     1093.59     17.89 o
   2  -5   8      107.50       68.16     19.47 o
   3  -5   8      516.90      507.43     24.52 o
   4  -5   8      219.75      236.53     25.35 o
   5  -5   8        0.45       -9.52     25.34 o
   6  -5   8      601.98      582.51     39.04 o
   7  -5   8        3.20       -5.06     28.58 o
   8  -5   8      135.97      127.03     31.12 o
   9  -5   8       43.40       29.19     28.19 o
  -9  -4   8        0.37       -8.43     37.89 o
  -8  -4   8        7.89       55.58     40.96 o
  -7  -4   8        4.28       -1.31     32.34 o
  -6  -4   8     1385.30     1378.94     34.39 o
  -5  -4   8      104.85       97.62     18.98 o
  -4  -4   8      526.07      517.49     22.16 o
  -3  -4   8      331.83      348.98     24.03 o
  -2  -4   8     1437.15     1422.24     23.92 o
  -1  -4   8     1806.07     1670.73     27.27 o
   0  -4   8     1655.81     1593.13     25.46 o
   1  -4   8       24.53       43.79     11.35 o
   2  -4   8      242.22      244.33     19.66 o
   3  -4   8        4.64       -0.05     20.92 o
   4  -4   8       14.52       12.09     12.81 o
   5  -4   8       63.43       49.78     25.53 o
   6  -4   8      136.66      163.44     28.01 o
   7  -4   8       37.92       58.74     27.05 o
   8  -4   8      278.17      290.04     29.82 o
   9  -4   8      111.47      128.35     29.89 o
  -9  -3   8       78.34       89.19     40.85 o
  -8  -3   8        6.90        2.66     38.51 o
  -7  -3   8       21.23       48.59     35.79 o
  -6  -3   8      718.78      738.68     40.53 o
  -5  -3   8      199.11      185.52     18.32 o
  -4  -3   8      783.04      728.50     21.42 o
  -3  -3   8     1162.43     1062.21     26.30 o
  -2  -3   8     2346.45     2400.50     30.75 o
  -1  -3   8     5401.31     5326.90     38.28 o
   0  -3   8      226.70      235.48     20.85 o
   1  -3   8      912.43      917.35     14.80 o
   2  -3   8     2500.21     2495.37     47.39 o
   3  -3   8       12.76       29.28     19.67 o
   4  -3   8     6446.93     6554.26    139.91 o
   5  -3   8       87.53       90.82     25.40 o
   6  -3   8      132.72      118.28     26.72 o
   7  -3   8     1064.20     1010.36     63.80 o
   8  -3   8       88.56      119.28     27.95 o
   9  -3   8       26.03        9.85     28.49 o
  -9  -2   8        1.36       55.10     42.85 o
  -8  -2   8       31.42       34.36     38.13 o
  -7  -2   8        5.18        3.09     30.85 o
  -6  -2   8       40.31       45.01     22.99 o
  -5  -2   8        2.16        8.15     14.17 o
  -4  -2   8        0.11        3.34     15.04 o
  -3  -2   8        7.38        6.27     19.36 o
  -2  -2   8      346.90      399.87     14.35 o
  -1  -2   8     4640.06     4647.27     60.32 o
   0  -2   8       27.28       40.81      7.42 o
   1  -2   8      853.77      891.03     16.24 o
   2  -2   8     1026.80     1067.85     35.93 o
   3  -2   8     2403.11     2376.02     60.14 o
   4  -2   8      330.00      319.20     11.48 o
   5  -2   8      531.34      529.49     14.14 o
   6  -2   8        0.38       11.06     25.40 o
   7  -2   8      192.38      204.42     27.82 o
   8  -2   8        0.08       -1.52     28.88 o
   9  -2   8        5.79       20.26     30.01 o
  -9  -1   8        5.88       21.07     38.92 o
  -8  -1   8       22.65       31.83     38.12 o
  -7  -1   8        0.11       14.66     33.75 o
  -6  -1   8     1085.69      914.00     25.54 o
  -5  -1   8        0.05       11.12     13.73 o
  -4  -1   8     3048.75     3031.38     37.63 o
  -3  -1   8       23.24       39.08     12.58 o
  -2  -1   8     2446.19     2350.56     31.56 o
  -1  -1   8     1002.91      964.94     44.22 o
   0  -1   8       17.36       50.05     18.57 o
   1  -1   8     1118.11     1167.68     27.75 o
   2  -1   8     2087.46     2145.92     24.33 o
   3  -1   8      135.54      126.98      8.01 o
   4  -1   8     2572.10     2335.52    123.88 o
   5  -1   8      327.64      293.43     26.25 o
   6  -1   8      777.84      689.21     29.50 o
   7  -1   8        0.78       -0.38     25.42 o
   8  -1   8      334.55      337.77     31.53 o
   9  -1   8       47.50       72.46     39.57 o
  -9   0   8       11.36       35.87     37.88 o
  -8   0   8      134.70      119.60     52.54 o
  -7   0   8        3.16       -3.05     25.80 o
  -6   0   8       35.22       23.63     16.76 o
  -5   0   8       83.10       69.23     11.28 o
  -4   0   8        9.69       20.30     14.36 o
  -3   0   8     2214.42     2205.09     28.54 o
  -2   0   8        0.38        5.95      8.07 o
  -1   0   8      205.27      212.73      8.96 o
   0   0   8     5202.18     5212.75     82.35 o
   1   0   8     1392.78     1498.11     14.23 o
   2   0   8      172.80      180.43      8.15 o
   3   0   8     4451.04     4504.57     47.57 o
   4   0   8      220.98      207.75     14.04 o
   5   0   8        0.39       18.22     24.58 o
   6   0   8        0.03      -12.58     24.80 o
   7   0   8      740.15      753.52     57.10 o
   8   0   8        2.11        1.28     34.68 o
   9   0   8        5.49       -6.88     34.44 o
  -9   1   8        6.01        9.47     35.74 o
  -8   1   8        9.23       16.44     24.64 o
  -7   1   8      231.35      224.65     23.84 o
  -6   1   8      155.28      199.73     24.03 o
  -5   1   8       64.83       65.05      8.77 o
  -4   1   8      673.04      647.12     17.98 o
  -3   1   8      816.26      793.95     19.55 o
  -2   1   8     1698.53     1589.76     27.62 o
  -1   1   8      134.93      143.70      8.27 o
   0   1   8       15.17       27.72     19.76 o
   1   1   8     1438.28     1534.57     13.54 o
   2   1   8     6098.68     6381.75     44.19 o
   3   1   8      441.39      469.62     11.40 o
   4   1   8      176.90      146.39     11.17 o
   5   1   8       28.03       18.47     31.92 o
   6   1   8      127.28      154.31     33.54 o
   7   1   8       58.91       73.18     33.22 o
   8   1   8      220.84      280.13     41.30 o
   9   1   8      188.17      278.15     39.92 o
  -9   2   8       18.20       21.72     30.63 o
  -8   2   8       13.95       27.72     24.53 o
  -7   2   8        2.21       16.45     22.91 o
  -6   2   8       57.25       58.25     23.09 o
  -5   2   8      501.92      533.34     20.81 o
  -4   2   8      167.58      139.44     14.06 o
  -3   2   8       92.07       52.39     18.09 o
  -2   2   8       34.77       32.18     14.79 o
  -1   2   8      375.25      378.54     10.36 o
   0   2   8      457.58      416.58     22.09 o
   1   2   8       96.53       88.56      9.59 o
   2   2   8     1104.06     1065.36     20.73 o
   3   2   8     6027.71     6356.12     69.12 o
   4   2   8        4.49        7.92     11.98 o
   5   2   8        0.36       19.71     31.31 o
   6   2   8     1201.31     1175.94     41.09 o
   7   2   8      457.87      451.58     36.76 o
   8   2   8       63.03       75.24     33.87 o
   9   2   8      310.48      299.13     35.70 o
  -9   3   8       10.69       28.51     33.06 o
  -8   3   8      141.19      151.21     25.22 o
  -7   3   8        4.89        1.84     23.27 o
  -6   3   8       42.53       41.87     21.82 o
  -5   3   8      261.86      249.21     13.62 o
  -4   3   8      401.75      412.46     15.28 o
  -3   3   8     1803.09     1797.30     20.42 o
  -2   3   8     1249.23     1243.10     22.26 o
  -1   3   8      894.93      845.70     17.58 o
   0   3   8      114.41      115.24     20.45 o
   1   3   8      387.83      465.87     18.43 o
   2   3   8     3051.19     3182.04     26.29 o
   3   3   8     1047.32     1058.09     25.81 o
   4   3   8      339.71      388.94     17.71 o
   5   3   8      272.40      244.40     11.43 o
   6   3   8        9.97       40.90     32.81 o
   7   3   8        1.44       35.45     33.29 o
   8   3   8       68.07      101.85     32.63 o
   9   3   8       56.15       93.04     31.88 o
  -9   4   8       15.76       26.46     29.70 o
  -8   4   8       43.20       32.35     25.15 o
  -7   4   8        4.85       26.46     24.64 o
  -6   4   8      364.22      345.63     25.41 o
  -5   4   8      244.19      207.50     23.14 o
  -4   4   8     2703.08     2649.53     73.58 o
  -3   4   8      442.12      457.82     17.08 o
  -2   4   8       20.67       38.46     13.52 o
  -1   4   8      322.68      321.35     11.83 o
   0   4   8     3726.88     3870.16     34.09 o
   1   4   8     4521.83     4561.64     38.07 o
   2   4   8     2269.20     2417.88     24.86 o
   3   4   8        1.76       12.12     17.21 o
   4   4   8       87.08       97.95     17.07 o
   5   4   8      156.68      191.06     15.00 o
   6   4   8      814.16      759.50     44.24 o
   7   4   8     1208.60     1242.54     42.31 o
   8   4   8        6.07       17.98     27.93 o
   9   4   8      160.89      151.94     28.86 o
  -9   5   8        7.07       14.35     33.33 o
  -8   5   8       37.43       45.98     25.74 o
  -7   5   8        0.29        6.58     22.44 o
  -6   5   8     1146.73     1141.64     38.63 o
  -5   5   8      462.66      447.46     24.49 o
  -4   5   8       40.63       31.56      9.69 o
  -3   5   8      135.42      127.45     11.30 o
  -2   5   8       56.09       56.99     13.43 o
  -1   5   8     2111.63     2355.74     16.24 o
   0   5   8       58.79       48.91     15.44 o
   1   5   8      506.45      554.40     16.48 o
   2   5   8     1031.97      962.69     20.17 o
   3   5   8      416.89      452.95     20.69 o
   4   5   8       55.69       42.30     18.60 o
   5   5   8       94.83      125.03     20.81 o
   6   5   8       43.27       34.68     25.36 o
   7   5   8      130.14      178.89     36.64 o
   8   5   8      505.35      509.43     34.88 o
   9   5   8        5.29       13.15     40.95 o
  -9   6   8       25.46       36.60     30.36 o
  -8   6   8      175.16      194.31     25.47 o
  -7   6   8      445.65      491.80     27.53 o
  -6   6   8       63.45       51.99     22.88 o
  -5   6   8       58.88       86.16     21.86 o
  -4   6   8      305.50      283.87     16.46 o
  -3   6   8      599.38      620.13     18.31 o
  -2   6   8      735.60      741.27     15.49 o
  -1   6   8       42.35       50.42     10.34 o
   0   6   8      559.66      592.84     18.00 o
   1   6   8      406.65      415.84     16.01 o
   2   6   8      300.53      292.94     15.99 o
   3   6   8      742.76      709.05     20.40 o
   4   6   8      843.11      836.60     21.01 o
   5   6   8      162.94      181.36     18.36 o
   6   6   8      363.57      368.78     26.88 o
   7   6   8      882.72      942.16     34.17 o
   8   6   8       37.87       26.38     36.71 o
   9   6   8       60.23       87.91     41.03 o
  -8   7   8       13.11        7.98     30.22 o
  -7   7   8       22.91       28.25     23.98 o
  -6   7   8     2593.89     2627.21     49.56 o
  -5   7   8      932.49      977.19     27.41 o
  -4   7   8      302.78      267.78     25.17 o
  -3   7   8      248.38      228.77     10.13 o
  -2   7   8      289.03      249.78     12.24 o
  -1   7   8      407.24      437.56     10.72 o
   0   7   8        9.37       14.58     14.08 o
   1   7   8      109.76      108.42     16.33 o
   2   7   8        2.29        8.19     15.22 o
   3   7   8      298.35      332.39     18.35 o
   4   7   8      259.63      255.94     19.38 o
   5   7   8      423.21      434.69     20.56 o
   6   7   8        8.19       17.62     25.73 o
   7   7   8       62.66       77.74     25.32 o
   8   7   8       88.68       91.41     37.03 o
   9   7   8        0.08       40.53     36.21 o
  -8   8   8       21.62       26.99     26.80 o
  -7   8   8        3.42       16.52     23.11 o
  -6   8   8      419.95      419.72     25.32 o
  -5   8   8        5.03       17.93     21.12 o
  -4   8   8      240.42      263.83     21.35 o
  -3   8   8     1858.70     1874.17     35.97 o
  -2   8   8     6768.61     6690.70     94.52 o
  -1   8   8      125.07      130.38      8.75 o
   0   8   8        1.84       10.42     14.71 o
   1   8   8      388.74      394.18     12.88 o
   2   8   8      390.26      366.14     17.12 o
   3   8   8      192.21      207.01     18.01 o
   4   8   8      248.51      252.23     20.25 o
   5   8   8      256.05      302.42     25.52 o
   6   8   8      886.98      837.55     29.73 o
   7   8   8      158.54      176.21     55.61 o
   8   8   8        0.01       24.70     39.06 o
   9   8   8       17.29       31.62     42.07 o
  -8   9   8       16.70       50.43     29.61 o
  -7   9   8       31.75       44.71     23.70 o
  -6   9   8      110.01      119.25     22.80 o
  -5   9   8     1485.64     1565.82     42.83 o
  -4   9   8        0.18        8.67     19.60 o
  -3   9   8      275.60      267.08     19.02 o
  -2   9   8      602.77      614.88     15.00 o
  -1   9   8      159.98      157.38      7.88 o
   0   9   8      206.51      231.56     13.01 o
   1   9   8     1009.70     1045.57     25.76 o
   2   9   8      193.53      177.06     20.49 o
   3   9   8      189.92      200.72     21.03 o
   4   9   8      516.10      545.87     23.02 o
   5   9   8      512.27      577.37     29.01 o
   6   9   8      117.21       96.30     37.28 o
   7   9   8      236.30      285.04     41.38 o
   8   9   8       18.11       43.73     41.51 o
   9   9   8        4.43       54.67     40.74 o
  -8  10   8        8.05       37.81     41.28 o
  -7  10   8        0.15        0.68     29.67 o
  -6  10   8       18.85       21.36     22.64 o
  -5  10   8      182.22      151.06     21.50 o
  -4  10   8       89.64       70.87     18.88 o
  -3  10   8      328.75      333.56     16.34 o
  -2  10   8        0.09        7.62      9.94 o
  -1  10   8      120.40      101.29     11.33 o
   0  10   8      270.79      292.24     17.16 o
   1  10   8       79.74       80.33      9.27 o
   2  10   8      273.06      261.96     32.79 o
   3  10   8       95.20      112.53     18.81 o
   4  10   8       46.02       59.08     18.11 o
   5  10   8      166.17      189.74     27.65 o
   6  10   8       82.05      134.49     38.83 o
   7  10   8      146.76      179.44     50.51 o
   8  10   8       97.47      156.39     44.03 o
  -8  11   8       13.23       25.41     37.51 o
  -7  11   8        0.63       -2.19     32.34 o
  -6  11   8       67.30       93.50     30.57 o
  -5  11   8      100.57       97.88     30.72 o
  -4  11   8      538.30      565.53     33.17 o
  -3  11   8       12.25       17.27     13.65 o
  -2  11   8       13.02       35.39     17.36 o
  -1  11   8      109.20      105.63     13.52 o
   0  11   8      272.33      284.08     17.84 o
   1  11   8        8.88        3.78      6.74 o
   2  11   8       64.69       51.26     24.53 o
   3  11   8        5.82       10.90     26.70 o
   4  11   8      108.93      121.21     28.32 o
   5  11   8     1028.60     1022.86     50.31 o
   6  11   8       51.62       25.97     27.72 o
   7  11   8      127.87      163.88     36.91 o
   8  11   8      251.68      306.71     46.02 o
  -7  12   8      170.47      144.86     32.53 o
  -6  12   8       19.93       20.38     31.48 o
  -5  12   8       57.03       45.29     29.64 o
  -4  12   8       49.78       59.65     29.77 o
  -3  12   8      600.44      528.55     24.61 o
  -2  12   8      379.96      410.80     24.84 o
  -1  12   8        2.30       33.14     20.40 o
   0  12   8        0.33        9.80     16.32 o
   1  12   8      391.72      370.75     22.70 o
   2  12   8      200.08      187.15     25.27 o
   3  12   8       21.93       18.68     25.92 o
   4  12   8     2024.14     1895.62     47.59 o
   5  12   8        8.61       36.60     28.12 o
   6  12   8      787.00      829.02     47.83 o
   7  12   8        3.98       39.78     39.74 o
   8  12   8        2.00       53.97     39.28 o
  -7  13   8      107.37      112.59     31.75 o
  -6  13   8      360.43      416.34     33.13 o
  -5  13   8      114.76      168.77     31.99 o
  -4  13   8        7.95       -9.22     28.27 o
  -3  13   8      247.60      253.58     23.76 o
  -2  13   8      152.56      157.95     20.48 o
  -1  13   8       59.33       72.49     22.99 o
   0  13   8      132.98      125.85     17.61 o
   1  13   8       36.92       25.22     20.77 o
   2  13   8        5.67        3.46     25.52 o
   3  13   8       91.04       86.55     28.01 o
   4  13   8      129.66       71.14     27.43 o
   5  13   8      467.24      474.52     34.19 o
   6  13   8      534.66      449.34     38.39 o
   7  13   8       41.01       31.18     33.40 o
   8  13   8       39.58       77.91     43.14 o
  -7  14   8       45.50       96.99     34.96 o
  -6  14   8       24.55       59.86     31.71 o
  -5  14   8      367.18      357.73     32.28 o
  -4  14   8       69.54       67.16     32.95 o
  -3  14   8       75.83       85.59     23.44 o
  -2  14   8       31.43       48.82     20.85 o
  -1  14   8       21.58       47.77     23.16 o
   0  14   8     1179.73     1164.18     35.30 o
   1  14   8        4.04        2.21     20.53 o
   2  14   8      758.71      721.29     31.98 o
   3  14   8      231.87      224.63     29.35 o
   4  14   8       31.42       21.00     26.62 o
   5  14   8      217.34      287.93     34.33 o
   6  14   8      145.80      153.23     33.74 o
   7  14   8      103.21      160.39     33.22 o
  -6  15   8      415.09      443.30     37.23 o
  -5  15   8       79.40       65.58     32.73 o
  -4  15   8      301.03      258.51     34.35 o
  -3  15   8      150.34      131.62     24.42 o
  -2  15   8      306.09      299.78     22.66 o
  -1  15   8      169.21      199.18     24.34 o
   0  15   8       14.60       10.15     28.91 o
   1  15   8      425.95      453.77     40.37 o
   2  15   8        5.07        2.95     26.67 o
   3  15   8       36.68       34.95     28.11 o
   4  15   8      144.82      136.54     29.43 o
   5  15   8        0.82       22.74     32.11 o
   6  15   8       76.79       74.10     30.54 o
   7  15   8      143.89      135.25     34.06 o
  -6  16   8       77.72      100.61     34.07 o
  -5  16   8       46.53       20.54     32.00 o
  -4  16   8       41.71       41.62     37.20 o
  -3  16   8       23.57       37.79     25.12 o
  -2  16   8        4.74       37.57     28.57 o
  -1  16   8       51.13       90.85     24.46 o
   0  16   8      353.52      371.91     31.88 o
   1  16   8      390.00      331.92     40.15 o
   2  16   8        2.85       13.42     34.82 o
   3  16   8       10.76       15.69     35.89 o
   4  16   8        6.81        5.42     37.72 o
   5  16   8        0.85       21.81     43.68 o
   6  16   8      102.46      124.85     40.97 o
   7  16   8      143.86      150.10     40.53 o
  -5  17   8      107.37      122.20     35.29 o
  -4  17   8       11.26       55.63     35.26 o
  -3  17   8      248.14      246.33     33.75 o
  -2  17   8        6.14       14.97     30.26 o
  -1  17   8       23.07       19.95     24.18 o
   0  17   8       25.93       13.91     29.65 o
   1  17   8        1.19        0.05     33.94 o
   2  17   8       48.19       59.78     40.00 o
   3  17   8       82.91       86.98     37.53 o
   4  17   8      201.21      226.60     43.36 o
   5  17   8        0.08       40.02     41.73 o
   6  17   8      116.06      101.57     43.47 o
  -5  18   8       10.42       14.36     35.24 o
  -4  18   8      131.25      140.75     33.31 o
  -3  18   8        2.58       26.47     33.50 o
  -2  18   8       60.38       85.31     30.76 o
  -1  18   8       78.64       72.27     26.20 o
   0  18   8       44.29       45.16     30.04 o
   1  18   8      298.22      259.39     41.73 o
   2  18   8      175.08      202.89     40.57 o
   3  18   8       76.18      162.22     41.58 o
   4  18   8       13.51       38.71     35.93 o
   5  18   8       34.62       68.68     46.62 o
  -4  19   8        0.66       17.44     32.97 o
  -3  19   8        0.22       -2.27     32.53 o
  -2  19   8       70.62       52.18     30.68 o
  -1  19   8        6.14       17.40     33.26 o
   0  19   8        2.18        6.69     35.36 o
   1  19   8      101.40      113.59     39.57 o
   2  19   8       29.37       25.43     38.48 o
   3  19   8       15.18       78.29     44.68 o
   4  19   8        3.30       33.91     43.85 o
   5  19   8      187.30      241.74     42.27 o
  -3  20   8        1.77       11.42     33.10 o
  -2  20   8        5.01       29.84     31.53 o
  -1  20   8      138.91      116.24     34.57 o
   0  20   8       39.30       57.22     37.77 o
   1  20   8        0.20        2.66     42.69 o
   2  20   8       65.37       51.31     43.33 o
   3  20   8      166.53      203.09     43.30 o
   4  20   8       32.98       92.21     47.93 o
  -2  21   8       48.06       49.17     31.24 o
  -1  21   8        9.82        5.44     41.43 o
   0  21   8       27.69       31.73     39.43 o
   1  21   8       16.89       39.16     43.20 o
   2  21   8        7.66       23.30     39.75 o
   3  21   8        8.82        4.05     49.29 o
  -2 -19   9      173.07      224.32     42.27 o
  -1 -19   9        2.06       20.80     42.01 o
   0 -19   9        5.02      -23.62     49.81 o
   1 -19   9       90.62       99.66     51.55 o
   2 -19   9      112.30      114.09     43.95 o
  -3 -18   9      334.51      397.69     38.18 o
  -2 -18   9       19.88       35.13     29.77 o
  -1 -18   9       40.57       88.43     30.43 o
   0 -18   9      121.20      159.47     31.46 o
   1 -18   9       18.43       22.18     46.50 o
   2 -18   9        0.01       51.21     33.08 o
   3 -18   9      180.84      157.55     31.61 o
  -4 -17   9       96.15      129.44     34.21 o
  -3 -17   9        8.90       43.77     31.14 o
  -2 -17   9       45.27       82.79     33.21 o
  -1 -17   9       34.16       73.85     29.27 o
   0 -17   9       44.12       22.11     45.44 o
   1 -17   9        8.53       17.95     38.66 o
   2 -17   9       15.26       31.44     25.94 o
   3 -17   9       11.18       22.66     25.16 o
   4 -17   9      175.44      153.55     32.46 o
  -5 -16   9      142.79      137.70     33.67 o
  -4 -16   9       73.18      149.11     34.90 o
  -3 -16   9      284.53      327.33     34.06 o
  -2 -16   9      138.19      228.33     33.73 o
  -1 -16   9       37.39       72.93     30.70 o
   0 -16   9      176.74      197.06     42.90 o
   1 -16   9       85.67       95.85     30.00 o
   2 -16   9       10.09       53.85     25.56 o
   3 -16   9       49.78       83.15     27.11 o
   4 -16   9      113.17      185.73     32.54 o
   5 -16   9       33.00       27.52     31.07 o
  -6 -15   9      156.54      182.88     30.85 o
  -5 -15   9      136.41      169.06     31.31 o
  -4 -15   9       15.60      -10.90     32.49 o
  -3 -15   9        2.17       34.55     32.19 o
  -2 -15   9     1210.19     1246.66     40.78 o
  -1 -15   9       90.10      107.91     31.30 o
   0 -15   9       46.61       46.10     27.33 o
   1 -15   9      343.64      311.80     30.65 o
   2 -15   9       29.72       50.38     24.37 o
   3 -15   9       52.54       80.01     28.92 o
   4 -15   9       57.62       33.15     27.39 o
   5 -15   9       46.26       60.28     39.45 o
  -6 -14   9      185.78      144.09     32.47 o
  -5 -14   9      130.15      113.45     32.29 o
  -4 -14   9       96.88      115.00     30.93 o
  -3 -14   9       77.43       83.18     31.09 o
  -2 -14   9        0.79       18.45     29.94 o
  -1 -14   9      346.16      321.78     24.38 o
   0 -14   9      135.63      150.28     26.89 o
   1 -14   9        0.00       -1.91     28.93 o
   2 -14   9      204.00      238.41     30.37 o
   3 -14   9        0.57        4.63     28.61 o
   4 -14   9       53.35       68.31     28.40 o
   5 -14   9        7.40       10.76     37.68 o
   6 -14   9       41.52       52.45     34.33 o
  -6 -13   9      149.76      195.39     30.04 o
  -5 -13   9      173.09      161.69     30.91 o
  -4 -13   9       10.25       10.41     28.43 o
  -3 -13   9        0.12       18.24     27.76 o
  -2 -13   9      931.55      920.42     35.43 o
  -1 -13   9      128.44      136.39     24.65 o
   0 -13   9       23.32       32.67     26.16 o
   1 -13   9      144.94      120.21     34.88 o
   2 -13   9      282.20      257.10     29.15 o
   3 -13   9      116.53      109.30     29.19 o
   4 -13   9       44.72       25.89     27.58 o
   5 -13   9      148.23      196.53     27.19 o
   6 -13   9        0.33        8.07     39.48 o
  -7 -12   9      358.04      374.87     50.10 o
  -6 -12   9      468.87      504.58     34.51 o
  -5 -12   9       42.94       66.48     29.51 o
  -4 -12   9      391.78      360.43     32.39 o
  -3 -12   9       54.04       68.92     26.26 o
  -2 -12   9       37.75       45.64     20.11 o
  -1 -12   9      145.35      176.12     26.01 o
   0 -12   9      230.93      286.73     33.94 o
   1 -12   9      176.08      141.86     37.38 o
   2 -12   9        1.60       48.84     28.00 o
   3 -12   9        3.05       14.05     26.49 o
   4 -12   9        1.83       20.11     27.47 o
   5 -12   9        2.51       15.05     27.95 o
   6 -12   9      335.58      345.69     31.37 o
   7 -12   9      135.69      108.65     42.19 o
  -7 -11   9        0.85       44.88     37.66 o
  -6 -11   9      331.47      312.12     30.92 o
  -5 -11   9       18.86       40.34     25.98 o
  -4 -11   9       66.69       41.62     25.87 o
  -3 -11   9      134.38      103.37     29.14 o
  -2 -11   9        6.55       12.52     20.04 o
  -1 -11   9      193.50      171.66     29.74 o
   0 -11   9      430.25      456.34     37.53 o
   1 -11   9        1.99      -15.40     36.48 o
   2 -11   9      270.19      301.10     44.90 o
   3 -11   9        2.70       15.21     26.45 o
   4 -11   9      514.48      397.21     29.00 o
   5 -11   9      573.72      572.40     30.40 o
   6 -11   9       25.81       14.90     27.91 o
   7 -11   9       25.72       21.13     35.71 o
  -7 -10   9      203.07      250.94     41.59 o
  -6 -10   9      483.99      570.05     52.43 o
  -5 -10   9       19.13       15.88     26.35 o
  -4 -10   9       73.26       97.00     27.93 o
  -3 -10   9      446.86      446.49     30.67 o
  -2 -10   9      160.93      153.05     21.62 o
  -1 -10   9        2.98       38.25     28.85 o
   0 -10   9        2.96      -15.70     31.20 o
   1 -10   9       21.05       -3.18     35.20 o
   2 -10   9        3.97       19.23     26.06 o
   3 -10   9       11.12       29.16     27.47 o
   4 -10   9        0.38        1.93     25.81 o
   5 -10   9      403.15      406.95     29.29 o
   6 -10   9      793.88      819.96     45.90 o
   7 -10   9      109.95       86.45     28.92 o
   8 -10   9       34.28       74.36     41.36 o
  -8  -9   9       29.06       29.10     31.78 o
  -7  -9   9        0.48      -19.64     31.43 o
  -6  -9   9      151.48      176.24     28.43 o
  -5  -9   9      927.82      986.55     38.82 o
  -4  -9   9        8.11       17.97     26.54 o
  -3  -9   9      258.69      217.92     29.23 o
  -2  -9   9       22.81       15.72     23.72 o
  -1  -9   9      392.89      427.69     33.07 o
   0  -9   9      216.52      249.39     34.60 o
   1  -9   9      439.60      469.41     47.96 o
   2  -9   9       63.92       73.44     25.71 o
   3  -9   9      527.10      450.20     28.99 o
   4  -9   9       12.37       12.35     26.03 o
   5  -9   9      267.90      277.90     28.19 o
   6  -9   9      628.06      625.78     42.54 o
   7  -9   9      297.87      321.00     31.84 o
   8  -9   9      261.59      301.11     44.12 o
  -8  -8   9       34.15       20.05     41.77 o
  -7  -8   9       21.26       48.53     29.99 o
  -6  -8   9     1229.10     1172.79     30.74 o
  -5  -8   9       76.60       82.28     24.78 o
  -4  -8   9        0.97        4.65     26.45 o
  -3  -8   9       18.09       15.64     25.16 o
  -2  -8   9       91.01      110.45     24.31 o
  -1  -8   9       22.25       16.96     28.45 o
   0  -8   9        2.63       -6.70     32.83 o
   1  -8   9      692.32      757.43     52.76 o
   2  -8   9      128.69      147.13     25.70 o
   3  -8   9       53.24       46.52     26.64 o
   4  -8   9      216.97      210.75     26.72 o
   5  -8   9      401.95      373.67     29.16 o
   6  -8   9      441.04      447.48     31.25 o
   7  -8   9      187.24      200.83     29.47 o
   8  -8   9       18.87       29.30     28.76 o
  -8  -7   9      278.56      308.77     43.20 o
  -7  -7   9        0.01      -11.03     28.35 o
  -6  -7   9        7.70        2.21     20.98 o
  -5  -7   9        2.52        4.11     23.14 o
  -4  -7   9      356.10      343.41     28.17 o
  -3  -7   9      303.32      251.27     26.55 o
  -2  -7   9     1258.81     1256.51     31.58 o
  -1  -7   9        2.55        9.93     28.22 o
   0  -7   9       41.69       33.89     32.24 o
   1  -7   9      570.78      637.12     30.85 o
   2  -7   9       45.09       55.16      6.76 o
   3  -7   9      396.75      365.23     26.19 o
   4  -7   9      559.13      565.27     28.98 o
   5  -7   9       60.63       65.48     26.29 o
   6  -7   9      214.82      196.82     29.61 o
   7  -7   9      697.14      723.61     41.04 o
   8  -7   9      182.99      209.61     29.68 o
  -8  -6   9       56.51       93.42     36.82 o
  -7  -6   9      212.17      227.64     41.69 o
  -6  -6   9        8.47       15.21     21.18 o
  -5  -6   9      217.58      237.84     22.84 o
  -4  -6   9      493.12      470.46     29.89 o
  -3  -6   9      992.46      977.67     36.86 o
  -2  -6   9      120.14      117.32     23.31 o
  -1  -6   9      346.01      393.88     30.99 o
   0  -6   9       24.75       21.13     28.94 o
   1  -6   9        2.12        3.86     13.13 o
   2  -6   9       81.78       72.42      6.23 o
   3  -6   9      504.34      475.28     25.99 o
   4  -6   9     3745.76     3981.62     76.13 o
   5  -6   9        0.17       14.40     26.23 o
   6  -6   9      695.27      648.64     31.77 o
   7  -6   9        1.08       -5.15     27.04 o
   8  -6   9        0.43        3.84     27.21 o
  -8  -5   9      349.63      367.85     37.91 o
  -7  -5   9       10.47        5.54     37.29 o
  -6  -5   9       15.20        6.43     25.03 o
  -5  -5   9      175.14      182.86     27.46 o
  -4  -5   9       13.16       11.39     25.10 o
  -3  -5   9       57.19       92.45     24.43 o
  -2  -5   9       38.90       56.49     19.63 o
  -1  -5   9      354.20      368.23     22.18 o
   0  -5   9      960.45      941.40     23.78 o
   1  -5   9       95.33      112.67     12.70 o
   2  -5   9      794.59      788.20     24.30 o
   3  -5   9      540.87      551.45     25.17 o
   4  -5   9      525.32      554.50     27.41 o
   5  -5   9     1887.38     1837.57     69.52 o
   6  -5   9      938.10      935.27     33.32 o
   7  -5   9       16.35       42.45     28.83 o
   8  -5   9      103.65      126.32     31.73 o
   9  -5   9       49.41       60.47     30.56 o
  -9  -4   9       21.69        9.96     39.58 o
  -8  -4   9        7.44       28.69     37.94 o
  -7  -4   9       90.54      126.04     35.49 o
  -6  -4   9      106.21      118.00     25.45 o
  -5  -4   9       28.78       20.14     26.45 o
  -4  -4   9        0.18        6.90     24.46 o
  -3  -4   9     1886.77     1963.65     33.56 o
  -2  -4   9      378.98      354.27     19.89 o
  -1  -4   9       78.05      107.99     20.20 o
   0  -4   9      680.29      751.04     24.94 o
   1  -4   9      449.66      425.91     13.56 o
   2  -4   9      379.65      419.69     20.16 o
   3  -4   9       12.17        6.96     20.66 o
   4  -4   9       66.50       64.28     23.34 o
   5  -4   9      454.04      419.44     29.01 o
   6  -4   9     3044.58     3051.88     58.18 o
   7  -4   9       29.52       36.82     27.71 o
   8  -4   9      128.75       99.65     29.69 o
   9  -4   9        6.35       -4.50     28.69 o
  -9  -3   9       42.88       92.48     42.60 o
  -8  -3   9        3.67       63.45     41.34 o
  -7  -3   9      328.01      299.59     35.61 o
  -6  -3   9      153.52      186.29     26.15 o
  -5  -3   9      102.10       93.26     18.44 o
  -4  -3   9      219.13      206.38     22.71 o
  -3  -3   9     1261.04     1321.32     28.92 o
  -2  -3   9      704.30      745.57     25.46 o
  -1  -3   9     3627.48     3721.21     34.89 o
   0  -3   9     1846.27     2045.50     32.16 o
   1  -3   9      748.14      718.83     13.94 o
   2  -3   9     3535.99     3522.48     53.70 o
   3  -3   9      893.39      922.51     44.78 o
   4  -3   9      824.72      789.70     34.43 o
   5  -3   9     1297.40     1219.56     32.65 o
   6  -3   9     3272.64     3180.08     77.45 o
   7  -3   9        0.81       -0.77     28.14 o
   8  -3   9        0.30        6.90     27.01 o
   9  -3   9       71.94       29.88     28.78 o
  -9  -2   9        0.41        0.84     38.66 o
  -8  -2   9      246.28      271.68     42.50 o
  -7  -2   9      205.03      222.27     34.68 o
  -6  -2   9     1007.05      965.55     43.30 o
  -5  -2   9      392.71      391.90     17.67 o
  -4  -2   9      147.59      144.41     20.29 o
  -3  -2   9        2.99       14.68     19.34 o
  -2  -2   9      144.53      172.37     14.20 o
  -1  -2   9     2392.93     2276.02     91.91 o
   0  -2   9      392.63      338.41     18.78 o
   1  -2   9     4639.40     4630.16     76.19 o
   2  -2   9     1386.37     1487.87     14.89 o
   3  -2   9      175.30      193.30     20.14 o
   4  -2   9      680.87      680.44     27.39 o
   5  -2   9      207.91      184.75     26.91 o
   6  -2   9     1721.39     1787.21     85.26 o
   7  -2   9      198.94      189.46     28.25 o
   8  -2   9        5.37        7.53     27.63 o
   9  -2   9       18.28        5.28     29.87 o
  -9  -1   9       41.73       53.54     36.47 o
  -8  -1   9        0.03       -0.10     35.53 o
  -7  -1   9        0.01      -26.51     37.82 o
  -6  -1   9        0.86       13.52     28.56 o
  -5  -1   9      378.08      374.12     16.15 o
  -4  -1   9      349.47      425.79     20.75 o
  -3  -1   9      223.08      229.95     25.12 o
  -2  -1   9      380.66      386.85     13.85 o
  -1  -1   9       45.48       36.60      7.69 o
   0  -1   9      810.83      765.11     20.52 o
   1  -1   9     3450.03     3185.31     29.20 o
   2  -1   9      566.18      598.40      8.98 o
   3  -1   9       20.93       25.38      8.95 o
   4  -1   9      229.41      197.98      8.73 o
   5  -1   9      105.96      113.03     25.15 o
   6  -1   9      258.44      220.54     26.95 o
   7  -1   9      269.86      257.01     29.36 o
   8  -1   9        1.93       11.31     26.95 o
   9  -1   9        2.01       37.76     37.23 o
  -9   0   9        0.02       40.07     37.85 o
  -8   0   9      292.67      338.68     40.20 o
  -7   0   9      452.48      482.55     32.56 o
  -6   0   9     1654.34     1477.49     31.91 o
  -5   0   9     1538.73     1557.50     18.23 o
  -4   0   9      160.36      158.96     15.42 o
  -3   0   9      248.70      224.07     10.79 o
  -2   0   9      562.70      580.73     20.15 o
  -1   0   9     3702.88     3671.91     30.87 o
   0   0   9      151.27      158.51     18.02 o
   1   0   9      285.70      290.91     19.86 o
   2   0   9      172.49      172.70      9.16 o
   3   0   9     1286.72     1347.61     22.16 o
   4   0   9     1106.21     1158.70     40.21 o
   5   0   9       24.29       34.05     23.95 o
   6   0   9       32.97       45.50     25.38 o
   7   0   9        1.90        1.73     32.25 o
   8   0   9       12.21       25.85     36.01 o
   9   0   9        0.02       15.62     34.91 o
  -9   1   9       91.61      148.76     39.69 o
  -8   1   9      176.08      199.85     26.13 o
  -7   1   9        6.03       22.50     24.31 o
  -6   1   9       63.87       65.69     23.25 o
  -5   1   9      126.89       95.85     10.65 o
  -4   1   9      203.56      215.94     13.35 o
  -3   1   9       50.97       61.84      7.67 o
  -2   1   9     4184.94     4316.98     46.15 o
  -1   1   9      758.47      756.26     21.25 o
   0   1   9     2569.02     2854.54     31.87 o
   1   1   9      259.80      244.53      9.92 o
   2   1   9      570.57      634.36     13.27 o
   3   1   9       20.52       15.11     12.84 o
   4   1   9      976.35      940.12     23.14 o
   5   1   9     1651.97     1754.78     44.38 o
   6   1   9        6.03       20.21     34.79 o
   7   1   9       30.70       25.47     31.43 o
   8   1   9       48.27       65.40     35.51 o
   9   1   9        0.93      -18.18     36.37 o
  -9   2   9       53.74       33.03     31.09 o
  -8   2   9       28.00       43.25     25.58 o
  -7   2   9       68.82       71.77     23.34 o
  -6   2   9        3.50       16.37     21.81 o
  -5   2   9      263.50      275.62     23.04 o
  -4   2   9       59.91       80.65      9.00 o
  -3   2   9     1476.74     1542.57     26.65 o
  -2   2   9      541.71      537.74     20.69 o
  -1   2   9     1984.69     1956.52     20.22 o
   0   2   9      251.63      244.11     18.40 o
   1   2   9       29.08       35.02     11.21 o
   2   2   9     1105.10     1091.33     15.53 o
   3   2   9      668.36      697.78     33.84 o
   4   2   9     2078.50     2121.50     29.44 o
   5   2   9      157.78      175.10     31.86 o
   6   2   9       64.71       77.94     34.69 o
   7   2   9        5.00        7.38     31.89 o
   8   2   9       71.29       54.71     34.69 o
   9   2   9       15.52       26.66     33.63 o
  -9   3   9      135.91      185.05     32.84 o
  -8   3   9      203.92      196.97     26.50 o
  -7   3   9        0.04       -8.45     23.57 o
  -6   3   9      197.19      174.35     24.26 o
  -5   3   9      248.82      252.74     22.25 o
  -4   3   9      510.37      468.13     14.51 o
  -3   3   9        2.18       -1.73     18.60 o
  -2   3   9        3.01       29.31     13.10 o
  -1   3   9     4072.12     4097.44     21.93 o
   0   3   9     8249.77     8274.93     48.12 o
   1   3   9     3204.32     3323.68     28.67 o
   2   3   9     3568.40     3701.73     28.88 o
   3   3   9      667.37      713.35     22.66 o
   4   3   9      727.26      678.39     22.67 o
   5   3   9     2000.36     2002.71     45.48 o
   6   3   9        0.01       15.16     32.19 o
   7   3   9       76.35       99.84     32.69 o
   8   3   9        2.02        2.04     31.64 o
   9   3   9        0.01       33.32     31.59 o
  -9   4   9        7.54       27.59     29.80 o
  -8   4   9        7.84       14.46     24.99 o
  -7   4   9      102.96      103.35     24.62 o
  -6   4   9        2.39       -3.57     21.69 o
  -5   4   9       55.70       64.90     22.31 o
  -4   4   9       62.72       84.15     12.01 o
  -3   4   9      461.18      447.63     21.94 o
  -2   4   9      107.58       98.16     13.64 o
  -1   4   9      329.42      305.63     10.84 o
   0   4   9        7.15        4.93     20.51 o
   1   4   9      129.82      141.51     17.69 o
   2   4   9      152.34      174.65     17.17 o
   3   4   9     3026.14     3093.14     71.15 o
   4   4   9      569.10      572.52     21.59 o
   5   4   9       44.89       37.05     15.35 o
   6   4   9      268.16      258.76     34.23 o
   7   4   9       19.36       63.01     33.32 o
   8   4   9      452.52      448.61     31.85 o
   9   4   9        0.01       19.71     28.48 o
  -9   5   9       32.34       49.01     31.24 o
  -8   5   9       62.59       54.43     25.94 o
  -7   5   9        4.36       -3.09     24.24 o
  -6   5   9      451.10      382.98     25.34 o
  -5   5   9       87.92      115.65     22.85 o
  -4   5   9       78.00       60.88     20.72 o
  -3   5   9     1460.51     1520.78     22.69 o
  -2   5   9      136.59      140.61     15.08 o
  -1   5   9     2585.47     2797.52     17.96 o
   0   5   9      179.47      171.12     16.33 o
   1   5   9      373.73      369.69     18.96 o
   2   5   9     2431.37     2544.54     32.19 o
   3   5   9       46.61       71.34     20.18 o
   4   5   9      800.24      742.78     22.92 o
   5   5   9      894.18      916.94     23.41 o
   6   5   9     1027.21     1164.00     60.64 o
   7   5   9       80.28      106.06     28.11 o
   8   5   9       14.70       16.15     27.45 o
   9   5   9        1.41       -9.87     41.19 o
  -8   6   9       40.16       33.80     24.16 o
  -7   6   9       83.17       85.75     24.99 o
  -6   6   9        0.08       12.09     23.05 o
  -5   6   9      140.46      150.15     21.94 o
  -4   6   9       70.95       80.18     16.06 o
  -3   6   9       90.45       99.00     14.08 o
  -2   6   9     2960.14     3051.46     40.17 o
  -1   6   9      759.08      816.07     12.76 o
   0   6   9     1761.24     1840.24     24.19 o
   1   6   9      602.89      617.55     17.47 o
   2   6   9       17.87       31.31     15.64 o
   3   6   9      130.34      116.76     18.37 o
   4   6   9        0.03       -2.72     18.64 o
   5   6   9       40.37       42.43     17.76 o
   6   6   9       86.72       92.49     27.81 o
   7   6   9        3.49       23.76     25.75 o
   8   6   9      471.89      470.37     42.66 o
   9   6   9        0.13       43.55     39.39 o
  -8   7   9       50.47       51.02     26.22 o
  -7   7   9      126.77      112.73     25.33 o
  -6   7   9       31.59       26.35     22.81 o
  -5   7   9       26.83        8.49     22.66 o
  -4   7   9       34.23       64.25     20.71 o
  -3   7   9      141.56      150.39     13.97 o
  -2   7   9      972.31      929.04     26.12 o
  -1   7   9        1.12        9.89     10.80 o
   0   7   9      592.45      620.13     19.71 o
   1   7   9      135.54      130.44     16.87 o
   2   7   9       34.99       61.44     16.30 o
   3   7   9     1459.05     1447.99     24.41 o
   4   7   9     1137.36     1127.92     24.10 o
   5   7   9      385.93      393.21     20.87 o
   6   7   9      374.10      362.68     27.64 o
   7   7   9      159.42      161.61     27.07 o
   8   7   9       15.24       10.11     39.65 o
   9   7   9        0.07       31.49     38.87 o
  -8   8   9        5.16       14.71     23.69 o
  -7   8   9       89.16       61.63     24.09 o
  -6   8   9        1.48        4.96     22.75 o
  -5   8   9       17.03       21.79     22.00 o
  -4   8   9       63.93       79.38     19.66 o
  -3   8   9     1079.63      966.06     56.46 o
  -2   8   9      956.64      922.83     24.23 o
  -1   8   9      990.87      943.11     14.82 o
   0   8   9       14.15       12.07     15.18 o
   1   8   9       91.63       87.87     16.27 o
   2   8   9      171.26      161.00     17.10 o
   3   8   9      188.79      182.05     18.87 o
   4   8   9      518.50      558.61     21.90 o
   5   8   9      194.53      197.70     20.09 o
   6   8   9      117.10      136.55     26.03 o
   7   8   9      147.08      129.21     37.65 o
   8   8   9       67.31       89.05     43.12 o
   9   8   9       42.56       85.76     41.40 o
  -8   9   9        2.24       37.33     39.77 o
  -7   9   9       11.49        7.47     23.80 o
  -6   9   9       85.53       82.40     21.80 o
  -5   9   9       41.76       39.64     21.37 o
  -4   9   9        0.00       31.36     19.13 o
  -3   9   9      501.68      527.32     26.60 o
  -2   9   9      600.12      566.63     21.74 o
  -1   9   9      203.24      184.74     10.56 o
   0   9   9      523.82      471.00     25.20 o
   1   9   9       30.99       36.46     11.31 o
   2   9   9      362.55      341.28     22.28 o
   3   9   9      167.87      164.84     17.89 o
   4   9   9      481.59      477.09     19.88 o
   5   9   9        1.84        0.63     18.94 o
   6   9   9       11.46       24.24     35.55 o
   7   9   9      134.58      136.81     41.43 o
   8   9   9       86.52       78.59     43.71 o
  -8  10   9        2.41       37.12     41.19 o
  -7  10   9      124.05      106.36     31.86 o
  -6  10   9       63.37       68.19     32.21 o
  -5  10   9      164.35      110.32     20.95 o
  -4  10   9      548.65      531.34     22.79 o
  -3  10   9      391.44      311.80     25.23 o
  -2  10   9      150.04      142.46      8.17 o
  -1  10   9       76.95       71.27      7.95 o
   0  10   9      217.32      214.06     17.47 o
   1  10   9      621.01      600.96     13.52 o
   2  10   9     1652.32     1701.24     26.56 o
   3  10   9     1310.04     1287.38     23.57 o
   4  10   9      475.85      506.63     22.67 o
   5  10   9      179.26      138.85     37.71 o
   6  10   9      363.98      411.64     39.18 o
   7  10   9       53.86       32.40     40.55 o
   8  10   9        0.70       31.84     42.28 o
  -7  11   9       81.31       81.52     32.28 o
  -6  11   9        0.45       -3.59     30.93 o
  -5  11   9        6.34       23.73     29.05 o
  -4  11   9       28.51       11.87     29.69 o
  -3  11   9      409.63      388.43     24.05 o
  -2  11   9      287.86      303.63     17.64 o
  -1  11   9      377.44      410.45     16.27 o
   0  11   9     1208.50     1250.97     22.48 o
   1  11   9       95.66      119.22     18.70 o
   2  11   9      140.54      108.08     20.80 o
   3  11   9      231.43      249.96     28.33 o
   4  11   9      811.10      812.28     29.34 o
   5  11   9       26.76       26.07     28.37 o
   6  11   9       75.39       95.50     39.76 o
   7  11   9        1.29       24.88     35.94 o
   8  11   9        2.00       20.58     39.63 o
  -7  12   9        0.96       16.09     32.07 o
  -6  12   9        0.66       28.58     30.61 o
  -5  12   9        1.86       22.50     29.56 o
  -4  12   9       44.78       61.50     32.57 o
  -3  12   9      833.60      859.25     27.17 o
  -2  12   9        9.02       25.81     17.53 o
  -1  12   9       12.91       33.02     14.33 o
   0  12   9      246.68      264.43     18.14 o
   1  12   9        1.09        4.71     18.85 o
   2  12   9      189.11      192.29     26.18 o
   3  12   9     1310.76     1277.93     36.19 o
   4  12   9      542.72      518.10     31.82 o
   5  12   9      116.91       86.45     30.95 o
   6  12   9      386.57      400.96     43.57 o
   7  12   9       29.35       73.60     41.17 o
   8  12   9       25.01       77.74     40.97 o
  -7  13   9       67.06       63.56     29.50 o
  -6  13   9      130.66      146.95     31.85 o
  -5  13   9       10.93       45.79     31.15 o
  -4  13   9      167.67      142.27     31.25 o
  -3  13   9      331.29      315.74     24.81 o
  -2  13   9      623.90      626.73     27.98 o
  -1  13   9       99.11      111.70     22.07 o
   0  13   9       16.88       30.85     17.67 o
   1  13   9     1305.01     1373.63     26.46 o
   2  13   9       73.70       88.08     26.13 o
   3  13   9       11.87       30.17     27.38 o
   4  13   9      283.01      258.60     28.45 o
   5  13   9      236.33      220.65     29.66 o
   6  13   9      103.80      116.41     31.45 o
   7  13   9       25.11       78.87     42.33 o
  -7  14   9        0.01       26.14     33.50 o
  -6  14   9       41.53       62.51     34.25 o
  -5  14   9       34.53       15.78     29.89 o
  -4  14   9       32.39       41.07     31.77 o
  -3  14   9        1.12      -10.11     23.44 o
  -2  14   9      279.47      292.54     31.46 o
  -1  14   9      253.89      265.44     23.34 o
   0  14   9      771.16      806.27     22.57 o
   1  14   9      104.41      107.54     20.58 o
   2  14   9     1221.23     1166.81     43.48 o
   3  14   9      115.44      118.67     27.50 o
   4  14   9       35.76       22.14     28.82 o
   5  14   9        4.65       -5.22     29.37 o
   6  14   9       15.27       28.65     32.20 o
   7  14   9        7.83       36.23     31.85 o
  -6  15   9       79.31      148.62     35.12 o
  -5  15   9       37.99       40.19     30.98 o
  -4  15   9       64.98       68.64     31.45 o
  -3  15   9       31.63       47.62     23.99 o
  -2  15   9       97.59      115.53     26.91 o
  -1  15   9      288.72      239.43     23.62 o
   0  15   9       96.14       90.47     24.65 o
   1  15   9     1197.24     1141.68     27.91 o
   2  15   9      369.24      285.96     27.10 o
   3  15   9      196.21      149.33     28.74 o
   4  15   9      178.50      196.28     31.49 o
   5  15   9      358.73      408.57     34.24 o
   6  15   9        2.29        3.57     30.74 o
   7  15   9        4.26       12.63     32.83 o
  -6  16   9        5.92       19.19     32.87 o
  -5  16   9        4.88       12.23     32.14 o
  -4  16   9        0.52       21.16     30.26 o
  -3  16   9      137.80      113.13     34.28 o
  -2  16   9        1.68       -2.50     29.02 o
  -1  16   9      382.97      388.90     26.55 o
   0  16   9       12.98       25.80     24.07 o
   1  16   9        5.59      -10.80     27.58 o
   2  16   9       17.35       31.20     38.78 o
   3  16   9      287.75      259.28     33.55 o
   4  16   9       89.22       75.64     29.64 o
   5  16   9        1.86       33.37     33.01 o
   6  16   9       29.69       49.52     35.17 o
  -5  17   9       21.44       -6.43     31.93 o
  -4  17   9        0.00       20.34     32.51 o
  -3  17   9       13.34       20.10     32.53 o
  -2  17   9      233.88      269.39     32.04 o
  -1  17   9      140.20      147.31     25.07 o
   0  17   9      776.21      782.73     30.17 o
   1  17   9      150.70      143.95     39.14 o
   2  17   9        0.94       26.89     40.51 o
   3  17   9        7.30       -7.43     40.80 o
   4  17   9       25.81       45.25     39.54 o
   5  17   9        1.31       35.83     44.09 o
   6  17   9        9.27        8.90     48.54 o
  -5  18   9       20.65       40.60     35.08 o
  -4  18   9       84.42      117.06     33.35 o
  -3  18   9        1.63        2.46     31.09 o
  -2  18   9      262.26      233.30     31.50 o
  -1  18   9      243.24      250.28     32.84 o
   0  18   9      217.31      227.60     27.66 o
   1  18   9       91.51      111.32     38.62 o
   2  18   9      102.92       97.35     40.05 o
   3  18   9        0.76       16.34     42.11 o
   4  18   9       53.79       94.76     42.88 o
   5  18   9       52.15      102.09     40.29 o
  -4  19   9        0.72       27.42     33.55 o
  -3  19   9       16.87       32.51     33.34 o
  -2  19   9       15.58       62.22     30.96 o
  -1  19   9       67.16       82.99     33.57 o
   0  19   9        9.57        5.48     27.22 o
   1  19   9      116.35      166.75     38.21 o
   2  19   9       19.56       21.62     37.71 o
   3  19   9        0.59       21.05     42.24 o
   4  19   9       57.15       87.87     46.47 o
   5  19   9        1.42       21.57     45.34 o
  -3  20   9       41.27       65.82     34.68 o
  -2  20   9       18.11       33.98     33.80 o
  -1  20   9      221.54      229.33     35.78 o
   0  20   9        1.34       24.96     33.26 o
   1  20   9        2.60       32.63     41.75 o
   2  20   9       38.47       53.39     44.81 o
   3  20   9        2.11        4.62     40.76 o
   4  20   9       83.47       94.23     43.12 o
  -2  21   9      385.45      421.37     39.66 o
  -1  21   9        0.86        8.17     35.50 o
   0  21   9       83.53      117.13     45.82 o
   1  21   9        0.45       28.09     42.81 o
   2  21   9       44.63       57.27     42.70 o
  -1 -19  10       21.81       74.34     46.68 o
   0 -19  10      148.01      156.39     51.59 o
   1 -19  10       43.63       92.14     40.00 o
  -3 -18  10       78.55      129.76     37.04 o
  -2 -18  10       36.94       43.13     31.73 o
  -1 -18  10       68.06       80.95     34.63 o
   0 -18  10       24.24       30.59     30.84 o
   1 -18  10        5.53       -9.32     42.49 o
   2 -18  10        2.57       58.34     34.26 o
   3 -18  10        0.77       10.62     32.29 o
  -4 -17  10        2.93       22.75     35.91 o
  -3 -17  10      124.06      125.75     33.52 o
  -2 -17  10       46.84       44.50     33.76 o
  -1 -17  10       85.25      109.43     33.21 o
   0 -17  10       34.46       64.96     44.29 o
   1 -17  10      150.89      146.76     48.17 o
   2 -17  10       48.33       93.42     27.18 o
   3 -17  10       16.69       14.60     27.82 o
   4 -17  10      226.01      268.82     34.21 o
  -4 -16  10       31.21       44.04     34.19 o
  -3 -16  10      139.79      151.22     31.77 o
  -2 -16  10      147.85      192.85     30.32 o
  -1 -16  10       72.53      117.10     33.14 o
   0 -16  10        9.45       41.71     46.90 o
   1 -16  10       73.93       89.25     30.25 o
   2 -16  10      350.22      375.37     29.53 o
   3 -16  10      217.79      228.88     27.16 o
   4 -16  10        5.05        6.32     30.23 o
  -5 -15  10       76.38       63.48     33.13 o
  -4 -15  10       19.23       40.85     34.26 o
  -3 -15  10       49.43       79.80     31.00 o
  -2 -15  10      403.87      428.65     35.28 o
  -1 -15  10       18.80       22.83     31.09 o
   0 -15  10        0.05        7.20     27.44 o
   1 -15  10      136.78      144.66     33.50 o
   2 -15  10       95.21      144.69     31.16 o
   3 -15  10      272.81      238.83     32.04 o
   4 -15  10      237.53      194.66     31.98 o
   5 -15  10       18.16       19.92     37.25 o
  -6 -14  10        0.23       27.60     30.27 o
  -5 -14  10        2.20        4.11     30.31 o
  -4 -14  10        0.14        8.10     31.39 o
  -3 -14  10       37.70       82.92     31.94 o
  -2 -14  10      289.37      255.32     32.55 o
  -1 -14  10        0.03       21.18     22.23 o
   0 -14  10       87.47       44.99     27.50 o
   1 -14  10      198.74      131.51     36.54 o
   2 -14  10       34.60       73.75     29.18 o
   3 -14  10      540.41      493.32     32.95 o
   4 -14  10      270.45      274.33     42.64 o
   5 -14  10       95.59      118.81     28.91 o
   6 -14  10      154.37      189.27     40.91 o
  -6 -13  10        0.02       20.31     32.49 o
  -5 -13  10        3.54       14.69     31.86 o
  -4 -13  10       56.61       28.47     29.67 o
  -3 -13  10      431.62      404.74     33.42 o
  -2 -13  10      111.36       98.77     31.03 o
  -1 -13  10        2.62       16.19     26.11 o
   0 -13  10       56.20       71.81     33.10 o
   1 -13  10      133.99       96.87     35.03 o
   2 -13  10      134.06      146.92     29.02 o
   3 -13  10       21.22       15.33     27.16 o
   4 -13  10       65.77       54.97     28.49 o
   5 -13  10      323.10      374.44     31.52 o
   6 -13  10       14.09        2.99     39.25 o
  -7 -12  10       74.81       70.76     39.37 o
  -6 -12  10       38.13       60.36     31.20 o
  -5 -12  10       13.10       14.07     27.63 o
  -4 -12  10       29.00       21.37     28.12 o
  -3 -12  10        3.69       16.90     27.04 o
  -2 -12  10      176.68      194.12     22.41 o
  -1 -12  10      549.11      550.56     29.71 o
   0 -12  10     2522.83     2419.33     52.33 o
   1 -12  10     1566.27     1600.71     48.35 o
   2 -12  10      250.52      248.65     28.90 o
   3 -12  10       16.17       25.52     28.02 o
   4 -12  10      805.51      743.78     38.00 o
   5 -12  10      102.37      109.53     28.32 o
   6 -12  10       81.37       95.10     28.32 o
   7 -12  10       23.04       29.57     42.99 o
  -7 -11  10       23.34       35.05     30.24 o
  -6 -11  10       14.34       38.07     27.58 o
  -5 -11  10       51.49       69.61     30.24 o
  -4 -11  10      135.34      174.94     29.58 o
  -3 -11  10      205.62      214.29     30.53 o
  -2 -11  10       43.10       30.61     21.11 o
  -1 -11  10      744.37      779.29     37.50 o
   0 -11  10      151.94      121.53     42.59 o
   1 -11  10       93.80       92.38     46.28 o
   2 -11  10      145.88      200.44     47.98 o
   3 -11  10        8.28       29.80     26.49 o
   4 -11  10       24.71       18.22     26.08 o
   5 -11  10      696.41      624.89     32.84 o
   6 -11  10        4.36       17.92     29.21 o
   7 -11  10       11.39       29.70     38.34 o
  -7 -10  10        0.20       26.05     33.30 o
  -6 -10  10      193.43      168.56     27.62 o
  -5 -10  10       12.67       12.04     29.34 o
  -4 -10  10       40.40       45.38     28.73 o
  -3 -10  10      358.06      338.26     30.86 o
  -2 -10  10     1002.08      955.05     31.20 o
  -1 -10  10     1558.81     1544.41     45.55 o
   0 -10  10      167.87      127.07     35.84 o
   1 -10  10     1092.14     1173.52     43.65 o
   2 -10  10      902.32      866.07     32.51 o
   3 -10  10      323.60      275.34     28.04 o
   4 -10  10       61.19       52.38     26.24 o
   5 -10  10       16.11       11.13     26.10 o
   6 -10  10        2.97       19.50     28.01 o
   7 -10  10        7.17       -3.67     27.48 o
  -7  -9  10        7.41        4.79     34.44 o
  -6  -9  10       18.05       13.23     21.87 o
  -5  -9  10      263.90      254.02     29.12 o
  -4  -9  10       21.62       29.55     25.63 o
  -3  -9  10      736.96      634.96     31.03 o
  -2  -9  10      883.59      870.96     30.37 o
  -1  -9  10        0.43       16.85     32.20 o
   0  -9  10      391.43      373.48     38.28 o
   1  -9  10     1348.07     1406.42     82.28 o
   2  -9  10      774.88      782.48     34.14 o
   3  -9  10      210.88      204.99     31.57 o
   4  -9  10       36.64       42.85     25.99 o
   5  -9  10        1.19       18.27     25.94 o
   6  -9  10        4.32       17.26     27.65 o
   7  -9  10        1.60       13.92     28.65 o
   8  -9  10        4.91       -1.51     37.01 o
  -8  -8  10       32.18       56.70     38.13 o
  -7  -8  10       13.77       38.50     35.43 o
  -6  -8  10       90.26      111.21     23.73 o
  -5  -8  10      143.21      158.68     24.71 o
  -4  -8  10      296.05      304.41     27.22 o
  -3  -8  10      111.92      139.49     26.80 o
  -2  -8  10      291.26      315.26     26.17 o
  -1  -8  10     1412.82     1377.18     51.87 o
   0  -8  10       93.48       76.04     35.03 o
   1  -8  10       26.13       47.75     24.02 o
   2  -8  10      219.02      216.75     15.09 o
   3  -8  10      281.47      295.19     26.18 o
   4  -8  10      102.58      119.09     26.16 o
   5  -8  10      124.28      114.06     27.58 o
   6  -8  10      148.78      112.77     28.57 o
   7  -8  10       30.81       39.13     29.81 o
   8  -8  10        0.71        8.44     28.35 o
  -8  -7  10        1.69      -18.62     37.82 o
  -7  -7  10       16.24       25.84     39.86 o
  -6  -7  10      120.06      145.09     30.73 o
  -5  -7  10      598.55      722.85     27.23 o
  -4  -7  10        0.02        6.38     22.04 o
  -3  -7  10       60.34      105.35     33.55 o
  -2  -7  10     2416.16     2340.08     38.00 o
  -1  -7  10       56.02       36.29     32.22 o
   0  -7  10      217.12      207.41     21.92 o
   1  -7  10      372.10      406.32     17.30 o
   2  -7  10      153.95      134.52      9.69 o
   3  -7  10       27.76       45.17     24.49 o
   4  -7  10      635.50      638.25     29.88 o
   5  -7  10      233.44      241.44     27.31 o
   6  -7  10       52.69       54.17     27.19 o
   7  -7  10        0.01       11.47     28.83 o
   8  -7  10       33.08       24.32     27.83 o
  -8  -6  10       62.12       62.77     37.91 o
  -7  -6  10       16.23       11.29     34.96 o
  -6  -6  10       31.06       24.23     27.26 o
  -5  -6  10      839.74      819.71     25.42 o
  -4  -6  10      246.24      245.50     23.58 o
  -3  -6  10     1892.49     1891.50     37.08 o
  -2  -6  10       21.04       23.05     21.25 o
  -1  -6  10      858.94      831.05     27.01 o
   0  -6  10      856.32      801.61     28.16 o
   1  -6  10       40.89       41.04     13.96 o
   2  -6  10       54.85       44.10      5.48 o
   3  -6  10       17.55       26.38     22.71 o
   4  -6  10      373.02      402.50     27.45 o
   5  -6  10        7.62       21.33     25.36 o
   6  -6  10        5.94       -4.81     25.51 o
   7  -6  10        5.58       16.42     28.83 o
   8  -6  10       11.56        8.45     30.68 o
  -8  -5  10       26.81       94.75     40.94 o
  -7  -5  10        1.65       29.10     39.00 o
  -6  -5  10        0.28       29.38     27.90 o
  -5  -5  10      301.66      266.38     28.45 o
  -4  -5  10      867.79      879.78     31.38 o
  -3  -5  10     1649.49     1569.10     33.79 o
  -2  -5  10      339.80      371.45     22.46 o
  -1  -5  10        5.81        7.09     21.42 o
   0  -5  10      586.66      596.20     26.13 o
   1  -5  10      308.20      326.56     14.70 o
   2  -5  10      956.46      943.91     24.86 o
   3  -5  10      148.23      157.30     23.14 o
   4  -5  10     2585.49     2566.56     37.85 o
   5  -5  10      392.51      394.42     29.44 o
   6  -5  10       41.31       19.38     26.37 o
   7  -5  10      200.36      227.08     28.31 o
   8  -5  10        1.59       11.39     30.42 o
  -8  -4  10       53.37       42.32     36.23 o
  -7  -4  10       10.99        7.04     38.15 o
  -6  -4  10      278.28      287.24     35.75 o
  -5  -4  10       83.57       59.69     25.78 o
  -4  -4  10        3.50       16.88     24.25 o
  -3  -4  10      938.73      961.40     29.37 o
  -2  -4  10       78.48       88.49     20.29 o
  -1  -4  10      138.70      121.90     21.61 o
   0  -4  10      760.23      663.56     28.74 o
   1  -4  10      127.88      109.88     12.52 o
   2  -4  10     1346.41     1368.17     25.84 o
   3  -4  10      316.03      300.58     23.16 o
   4  -4  10       16.70       31.55     23.58 o
   5  -4  10     1080.96     1062.38     33.12 o
   6  -4  10       31.84       40.79     26.08 o
   7  -4  10       40.41       68.71     27.74 o
   8  -4  10       33.46       42.60     29.96 o
   9  -4  10      192.25      181.27     31.66 o
  -8  -3  10      502.71      469.88     37.15 o
  -7  -3  10       10.69        6.64     36.14 o
  -6  -3  10       61.50       89.21     32.58 o
  -5  -3  10      475.67      480.07     22.24 o
  -4  -3  10      565.39      606.63     24.08 o
  -3  -3  10      169.18      177.52     23.99 o
  -2  -3  10       69.69       74.88     22.69 o
  -1  -3  10      144.41      142.73     11.31 o
   0  -3  10      718.98      655.28     21.92 o
   1  -3  10      439.30      488.53     14.03 o
   2  -3  10      988.98      904.28     41.34 o
   3  -3  10      278.15      282.53     21.48 o
   4  -3  10      805.08      793.77     28.07 o
   5  -3  10      463.43      444.71     27.96 o
   6  -3  10      204.24      199.66     27.50 o
   7  -3  10        3.05        4.44     26.50 o
   8  -3  10       83.58      103.98     29.95 o
   9  -3  10        6.68       30.11     31.32 o
  -8  -2  10      252.05      195.35     36.18 o
  -7  -2  10      185.65      225.26     40.76 o
  -6  -2  10     1264.84     1212.58     74.13 o
  -5  -2  10       14.72       40.21     16.07 o
  -4  -2  10      108.02      108.57     19.71 o
  -3  -2  10       60.86       70.25     20.99 o
  -2  -2  10     1568.79     1503.44     40.12 o
  -1  -2  10     4162.49     4310.54     48.00 o
   0  -2  10     1366.98     1290.88     29.32 o
   1  -2  10     1142.70     1168.94     39.34 o
   2  -2  10      295.23      308.29     11.28 o
   3  -2  10      884.36      855.38     24.60 o
   4  -2  10      215.46      203.17     14.29 o
   5  -2  10       98.37       94.14     25.38 o
   6  -2  10     1628.14     1461.02     53.60 o
   7  -2  10      405.09      393.43     34.93 o
   8  -2  10        8.41       -0.34     26.86 o
   9  -2  10      353.78      378.23     33.77 o
  -9  -1  10       12.56       59.65     42.74 o
  -8  -1  10       68.75      108.02     39.93 o
  -7  -1  10        6.20        4.01     29.39 o
  -6  -1  10       50.34       67.71     28.77 o
  -5  -1  10     1301.73     1341.41     21.12 o
  -4  -1  10      345.04      313.71     24.28 o
  -3  -1  10       90.72       67.29     19.35 o
  -2  -1  10      925.98      879.31     16.39 o
  -1  -1  10     3575.70     3886.55     46.76 o
   0  -1  10       60.75       93.08     18.51 o
   1  -1  10      712.89      649.61     18.99 o
   2  -1  10     1519.85     1541.01     12.13 o
   3  -1  10       46.58       51.82      9.40 o
   4  -1  10      113.96      119.22      9.80 o
   5  -1  10      420.52      361.40     26.94 o
   6  -1  10       32.20       40.87     25.06 o
   7  -1  10       61.77       59.68     27.19 o
   8  -1  10       58.73       35.17     33.24 o
   9  -1  10       11.58       14.98     37.42 o
  -9   0  10        7.17       -2.48     41.08 o
  -8   0  10       10.82       36.76     37.73 o
  -7   0  10        0.32        3.09     26.39 o
  -6   0  10      777.76      752.07     33.23 o
  -5   0  10      354.70      341.02     18.91 o
  -4   0  10     1794.94     1708.26     36.49 o
  -3   0  10      255.07      256.36     13.77 o
  -2   0  10      778.81      798.39     27.99 o
  -1   0  10       29.20       49.29     22.99 o
   0   0  10     5993.79     6203.52     38.50 o
   1   0  10      156.02      156.90     17.16 o
   2   0  10      258.56      277.21      9.89 o
   3   0  10       11.14       18.81     12.33 o
   4   0  10       56.58       55.41     10.35 o
   5   0  10        5.09       20.21     24.49 o
   6   0  10      161.47      123.67     33.74 o
   7   0  10      290.44      262.40     34.60 o
   8   0  10       74.59       66.21     34.66 o
   9   0  10       20.30        7.88     36.79 o
  -9   1  10       75.06       81.69     35.56 o
  -8   1  10        0.28       15.84     28.95 o
  -7   1  10        0.23       -2.83     23.45 o
  -6   1  10      281.95      278.94     23.91 o
  -5   1  10       53.13       51.24     21.48 o
  -4   1  10      216.16      206.14     12.80 o
  -3   1  10      193.18      161.31     16.11 o
  -2   1  10       24.12        7.94      8.50 o
  -1   1  10       10.42        9.41     22.42 o
   0   1  10      763.96      821.12     22.40 o
   1   1  10     2689.22     2899.17     27.99 o
   2   1  10      603.36      568.53     12.91 o
   3   1  10      257.52      238.05     20.39 o
   4   1  10        0.28      -10.95     15.85 o
   5   1  10       32.95       24.58     33.90 o
   6   1  10      225.88      245.90     36.33 o
   7   1  10       23.82       31.06     32.66 o
   8   1  10      223.81      225.11     38.58 o
   9   1  10      153.74      159.84     39.46 o
  -9   2  10       22.02       21.40     42.36 o
  -8   2  10        0.38        7.00     25.06 o
  -7   2  10       96.06       96.69     24.96 o
  -6   2  10      320.80      303.80     24.20 o
  -5   2  10      487.63      434.24     24.58 o
  -4   2  10     1468.02     1474.84     27.80 o
  -3   2  10        0.09        1.74     17.51 o
  -2   2  10      757.31      701.55     32.99 o
  -1   2  10       38.63       50.85      7.94 o
   0   2  10     2053.60     2179.77     28.43 o
   1   2  10     5323.22     5635.22     65.06 o
   2   2  10       40.96       53.87     11.21 o
   3   2  10      146.16      137.34     19.89 o
   4   2  10      274.40      340.68     18.96 o
   5   2  10        7.14       -3.02     31.93 o
   6   2  10       13.15       34.57     32.96 o
   7   2  10       96.62      110.42     33.33 o
   8   2  10        4.72       -7.77     36.09 o
   9   2  10       42.32       42.33     34.61 o
  -8   3  10        3.85       16.27     24.88 o
  -7   3  10       76.91       73.14     24.06 o
  -6   3  10        0.17      -11.54     23.25 o
  -5   3  10      152.59      145.96     22.72 o
  -4   3  10      102.52      130.15     21.20 o
  -3   3  10      934.22      965.11     36.06 o
  -2   3  10     1365.89     1485.20     20.80 o
  -1   3  10     2186.19     2190.04     30.98 o
   0   3  10      857.68      942.04     13.93 o
   1   3  10      489.73      467.67     19.70 o
   2   3  10      123.40      130.15     16.89 o
   3   3  10       14.71       17.76     20.19 o
   4   3  10       85.44       63.45     17.84 o
   5   3  10      898.45      870.84     39.94 o
   6   3  10        5.69       14.76     31.29 o
   7   3  10      350.83      367.30     37.06 o
   8   3  10      223.67      235.45     36.07 o
   9   3  10       63.00       84.73     38.39 o
  -8   4  10      107.69      102.55     25.43 o
  -7   4  10       51.38       63.89     25.01 o
  -6   4  10      371.63      336.91     25.07 o
  -5   4  10        1.01        1.17     21.51 o
  -4   4  10     3280.21     3261.72     47.33 o
  -3   4  10       54.34       62.23     17.07 o
  -2   4  10      120.15      153.60     15.13 o
  -1   4  10      114.54      129.91     15.16 o
   0   4  10      804.87      731.48     22.09 o
   1   4  10      273.70      270.25     21.12 o
   2   4  10       39.67       64.95     17.21 o
   3   4  10      425.13      398.61     22.76 o
   4   4  10      910.50      895.00     24.50 o
   5   4  10      653.73      610.89     38.55 o
   6   4  10     1107.99     1244.07     84.14 o
   7   4  10        0.46        7.47     39.99 o
   8   4  10       33.25       87.17     34.83 o
   9   4  10       49.66       93.40     29.76 o
  -8   5  10       31.09       56.05     25.30 o
  -7   5  10       46.44       60.49     24.80 o
  -6   5  10        1.40        8.74     22.23 o
  -5   5  10      455.25      502.80     24.16 o
  -4   5  10        7.01       17.76     20.66 o
  -3   5  10      297.38      330.27     16.75 o
  -2   5  10       65.33       73.98     14.47 o
  -1   5  10       30.59       27.75     10.03 o
   0   5  10        1.95        1.20     14.64 o
   1   5  10     1884.19     1964.63     33.63 o
   2   5  10       10.33       16.50     17.94 o
   3   5  10       71.29       95.64     21.08 o
   4   5  10       41.69       24.39     20.89 o
   5   5  10      978.27      999.50     24.84 o
   6   5  10       31.86       22.81     30.43 o
   7   5  10       42.12       51.21     33.40 o
   8   5  10        0.39       67.56     29.30 o
   9   5  10        3.00       18.77     39.93 o
  -8   6  10       86.68      106.77     25.60 o
  -7   6  10       44.95       59.89     24.35 o
  -6   6  10       18.82       31.55     22.03 o
  -5   6  10       51.78       39.36     21.94 o
  -4   6  10     1369.67     1453.01     21.89 o
  -3   6  10       27.49       31.20     14.81 o
  -2   6  10      117.76      129.34     14.92 o
  -1   6  10       26.48       54.40     10.02 o
   0   6  10      418.53      440.57     17.56 o
   1   6  10      110.98      110.51     15.77 o
   2   6  10      135.16      163.46     16.90 o
   3   6  10      425.52      411.79     23.68 o
   4   6  10       31.46       23.57     20.31 o
   5   6  10      426.81      400.22     22.53 o
   6   6  10     2524.08     2481.07     42.84 o
   7   6  10        2.39       -1.36     26.91 o
   8   6  10      137.29      191.66     39.93 o
   9   6  10      166.12      172.30     42.78 o
  -8   7  10        3.00       35.48     26.20 o
  -7   7  10        7.87        9.97     22.87 o
  -6   7  10      110.15      112.77     22.95 o
  -5   7  10       85.04       92.46     22.16 o
  -4   7  10      266.91      210.03     21.40 o
  -3   7  10      544.68      548.36     16.20 o
  -2   7  10      448.98      435.21     16.06 o
  -1   7  10       64.15       78.23     12.03 o
   0   7  10      919.09      951.49     20.31 o
   1   7  10       59.57       39.47     16.03 o
   2   7  10      765.89      794.28     20.29 o
   3   7  10       47.31       52.77     19.53 o
   4   7  10       25.83       23.63     19.95 o
   5   7  10     1208.80     1260.57     25.61 o
   6   7  10       87.01       83.69     25.94 o
   7   7  10       15.13        8.50     26.27 o
   8   7  10        0.27        0.29     40.50 o
   9   7  10        0.14       10.67     41.81 o
  -8   8  10       38.52       44.10     24.91 o
  -7   8  10       33.09       62.36     23.52 o
  -6   8  10       16.28       24.24     22.62 o
  -5   8  10      655.08      654.37     25.80 o
  -4   8  10        1.89       -4.91     20.15 o
  -3   8  10      104.65       86.29     11.87 o
  -2   8  10      113.84      107.39     17.37 o
  -1   8  10       93.69       96.84     12.08 o
   0   8  10       66.82       74.00     16.33 o
   1   8  10       20.59       18.96     17.41 o
   2   8  10       30.25       28.07     17.56 o
   3   8  10        0.34       10.42     19.28 o
   4   8  10      185.82      204.36     19.96 o
   5   8  10       65.16       53.77     19.34 o
   6   8  10      664.18      685.80     30.82 o
   7   8  10      162.95      202.20     37.72 o
   8   8  10        0.00       20.68     42.39 o
  -8   9  10        0.44       50.37     30.25 o
  -7   9  10        6.12       -4.20     30.36 o
  -6   9  10       38.75       45.90     22.90 o
  -5   9  10      257.16      211.25     22.08 o
  -4   9  10       25.21       30.31     19.32 o
  -3   9  10       52.00       43.17     16.71 o
  -2   9  10        0.05       12.64      8.54 o
  -1   9  10     1018.31      986.17     18.27 o
   0   9  10      129.15      137.56     17.45 o
   1   9  10       17.48       24.80     18.47 o
   2   9  10      308.57      312.55     19.27 o
   3   9  10        0.07       11.31     18.92 o
   4   9  10     1183.45     1159.56     30.19 o
   5   9  10      207.99      238.56     20.74 o
   6   9  10       71.95       59.76     37.53 o
   7   9  10      140.39      157.97     41.89 o
   8   9  10       40.72       56.84     43.03 o
  -7  10  10        8.93       15.53     31.57 o
  -6  10  10      160.03      155.33     32.65 o
  -5  10  10      369.76      424.03     33.06 o
  -4  10  10       59.78       58.15     19.48 o
  -3  10  10      344.28      301.74     19.36 o
  -2  10  10        1.68       12.13      8.73 o
  -1  10  10       87.49       74.24      9.90 o
   0  10  10       78.11       87.78     10.72 o
   1  10  10        9.39        4.94     18.32 o
   2  10  10       16.62        5.01     19.61 o
   3  10  10     1444.95     1414.57     24.71 o
   4  10  10      222.70      223.49     21.02 o
   5  10  10        0.01        6.17     23.77 o
   6  10  10       26.65       39.67     32.52 o
   7  10  10      271.89      280.48     43.13 o
   8  10  10       20.38       51.88     41.59 o
  -7  11  10       18.69       34.65     33.97 o
  -6  11  10        0.05       35.43     31.87 o
  -5  11  10      253.65      262.80     30.42 o
  -4  11  10       34.64       23.68     28.80 o
  -3  11  10      104.85      131.92     31.07 o
  -2  11  10      149.60      148.93     16.29 o
  -1  11  10        0.00        2.69     14.01 o
   0  11  10       62.20       73.71     17.62 o
   1  11  10       22.21       11.71     18.66 o
   2  11  10     1052.39      955.21     24.38 o
   3  11  10     1495.96     1416.42     36.52 o
   4  11  10      239.26      192.57     19.03 o
   5  11  10        2.51       15.62     23.87 o
   6  11  10       60.02      106.65     39.34 o
   7  11  10       71.54      149.65     38.17 o
   8  11  10       29.06       46.11     37.04 o
  -7  12  10       23.78       43.32     34.47 o
  -6  12  10       47.47       43.45     30.24 o
  -5  12  10        9.89       36.90     28.69 o
  -4  12  10      583.74      558.15     32.67 o
  -3  12  10      188.36      195.18     32.40 o
  -2  12  10       10.47       20.45     22.91 o
  -1  12  10       83.53       95.09     14.87 o
   0  12  10      208.99      204.43     18.14 o
   1  12  10      707.18      699.04     22.68 o
   2  12  10        0.61       -3.74     21.36 o
   3  12  10      617.69      607.54     26.29 o
   4  12  10       65.52       77.43     22.76 o
   5  12  10        2.76        9.00     23.35 o
   6  12  10        6.49       37.01     46.97 o
   7  12  10       59.99      138.03     42.68 o
   8  12  10       21.53       23.87     40.37 o
  -7  13  10       16.32       18.87     31.01 o
  -6  13  10       21.65       28.74     29.27 o
  -5  13  10        1.03       -1.91     30.37 o
  -4  13  10       88.26       89.37     31.59 o
  -3  13  10       18.14        2.96     22.11 o
  -2  13  10      167.45      177.97     26.11 o
  -1  13  10      100.68       98.23     21.89 o
   0  13  10      247.70      241.24     19.08 o
   1  13  10      285.53      255.08     21.24 o
   2  13  10       68.44       64.19     22.88 o
   3  13  10       74.53       56.15     24.33 o
   4  13  10        0.29        7.47     24.93 o
   5  13  10      455.75      444.87     32.74 o
   6  13  10       44.93       66.82     45.01 o
   7  13  10        4.28       37.45     41.00 o
  -6  14  10        6.72       21.36     32.73 o
  -5  14  10        2.22       30.06     30.37 o
  -4  14  10      650.05      618.10     35.92 o
  -3  14  10      298.10      318.53     25.44 o
  -2  14  10       24.29       49.59     24.03 o
  -1  14  10       67.34       72.05     22.44 o
   0  14  10      133.89      160.18     18.20 o
   1  14  10      150.56      144.83     19.90 o
   2  14  10       80.37       60.38     22.91 o
   3  14  10      217.24      216.79     25.82 o
   4  14  10        5.48        3.16     26.96 o
   5  14  10       76.14      100.33     28.93 o
   6  14  10        1.19        8.12     31.11 o
   7  14  10       38.21       79.09     35.10 o
  -6  15  10        3.95       10.09     32.27 o
  -5  15  10        1.87        0.69     30.83 o
  -4  15  10        0.92      -10.26     31.28 o
  -3  15  10        2.88       23.47     31.34 o
  -2  15  10       46.28       64.84     24.31 o
  -1  15  10      380.42      383.31     24.56 o
   0  15  10      190.01      176.19     24.58 o
   1  15  10        0.30        9.61     19.78 o
   2  15  10      386.03      426.17     26.13 o
   3  15  10        9.65       14.00     26.22 o
   4  15  10       75.36      123.03     30.53 o
   5  15  10       86.79      111.61     30.55 o
   6  15  10       27.18       33.96     31.69 o
   7  15  10        0.62       18.29     39.44 o
  -5  16  10        5.50       18.22     30.89 o
  -4  16  10        2.16       23.10     30.37 o
  -3  16  10      303.02      296.58     38.33 o
  -2  16  10        4.04       23.28     28.31 o
  -1  16  10      286.46      255.34     33.10 o
   0  16  10       11.24       10.84     25.13 o
   1  16  10       76.22      110.45     27.87 o
   2  16  10       35.79       47.45     24.31 o
   3  16  10       14.39       -3.41     28.00 o
   4  16  10       26.36       63.85     31.11 o
   5  16  10      153.90      164.53     32.97 o
   6  16  10       68.86      102.15     35.44 o
  -5  17  10       32.14       33.25     29.69 o
  -4  17  10       16.30       57.81     35.16 o
  -3  17  10       44.21       60.98     32.19 o
  -2  17  10        6.91       28.95     29.91 o
  -1  17  10       26.54       26.49     31.41 o
   0  17  10       93.36       90.82     26.54 o
   1  17  10        0.41        2.11     30.48 o
   2  17  10       46.56       10.76     30.14 o
   3  17  10      180.88      153.63     30.74 o
   4  17  10       78.27      125.31     32.22 o
   5  17  10       19.48       35.95     33.18 o
   6  17  10        0.02       36.44     31.81 o
  -4  18  10        0.02       21.92     34.21 o
  -3  18  10        0.00       16.82     33.67 o
  -2  18  10       55.18       72.26     32.36 o
  -1  18  10      181.01      151.35     32.23 o
   0  18  10        3.65       11.61     26.20 o
   1  18  10       68.82       84.55     32.36 o
   2  18  10      305.83      334.23     41.23 o
   3  18  10        1.71       74.53     43.02 o
   4  18  10       13.63       51.15     45.00 o
   5  18  10       25.84       42.01     40.32 o
  -3  19  10       64.83      101.73     32.25 o
  -2  19  10       18.76       44.70     26.93 o
  -1  19  10        0.19        4.56     29.91 o
   0  19  10       71.20       53.41     33.53 o
   1  19  10      160.74      203.37     32.97 o
   2  19  10      120.82      106.36     38.66 o
   3  19  10       17.78       56.66     41.08 o
   4  19  10       77.67      110.21     43.59 o
  -2  20  10       10.27       55.79     34.42 o
  -1  20  10       22.94       21.23     33.15 o
   0  20  10        0.52      -15.55     38.94 o
   1  20  10        2.42       21.34     34.81 o
   2  20  10       49.24       58.53     45.22 o
   3  20  10       34.39       46.00     40.49 o
  -1  21  10       58.84       39.16     36.40 o
   0  21  10       44.54       36.97     40.27 o
   1  21  10      103.16      186.90     47.62 o
   2  21  10       27.74       -6.04     45.09 o
  -2 -18  11        0.39       15.83     36.52 o
  -1 -18  11       86.23       96.08     35.39 o
   0 -18  11        2.60       29.81     32.77 o
   1 -18  11      113.49      113.82     48.20 o
   2 -18  11        9.75       44.94     43.87 o
  -3 -17  11       46.22       53.39     33.80 o
  -2 -17  11       32.01       46.39     33.24 o
  -1 -17  11       69.56       71.73     31.94 o
   0 -17  11        2.65       24.25     48.17 o
   1 -17  11       54.42       52.42     44.69 o
   2 -17  11        1.05       24.09     26.99 o
   3 -17  11       10.32        9.66     34.04 o
  -4 -16  11      640.59      655.02     37.77 o
  -3 -16  11       92.87       80.85     31.77 o
  -2 -16  11        2.18       35.67     35.01 o
  -1 -16  11      135.13      113.43     35.16 o
   0 -16  11       95.01       89.96     47.93 o
   1 -16  11       32.91       43.06     29.68 o
   2 -16  11       76.72       73.00     26.96 o
   3 -16  11      127.90      153.58     31.84 o
   4 -16  11        7.70      -26.39     30.80 o
  -5 -15  11      674.32      676.98     39.92 o
  -4 -15  11       19.13       27.47     33.18 o
  -3 -15  11      542.93      563.38     35.99 o
  -2 -15  11       53.96       89.38     30.73 o
  -1 -15  11      334.27      308.19     32.61 o
   0 -15  11       69.93       64.40     28.00 o
   1 -15  11        2.31       50.35     31.09 o
   2 -15  11        5.12       15.44     30.49 o
   3 -15  11      323.79      260.08     32.67 o
   4 -15  11       16.50       17.56     30.79 o
   5 -15  11        5.60       29.27     39.23 o
  -5 -14  11       52.50       82.52     30.11 o
  -4 -14  11      443.46      493.96     37.29 o
  -3 -14  11        6.89       19.59     29.55 o
  -2 -14  11      550.19      544.17     36.36 o
  -1 -14  11       27.42       43.78     32.78 o
   0 -14  11        7.66       13.28     29.90 o
   1 -14  11      130.19      208.09     39.00 o
   2 -14  11       55.89       80.08     29.18 o
   3 -14  11        0.02       22.92     30.23 o
   4 -14  11      169.86      178.39     31.85 o
   5 -14  11       20.70       29.88     28.88 o
  -6 -13  11       80.64      102.45     32.81 o
  -5 -13  11      231.09      250.82     34.86 o
  -4 -13  11       51.11       34.95     29.23 o
  -3 -13  11       24.35       34.90     27.97 o
  -2 -13  11       30.01       55.01     30.92 o
  -1 -13  11       56.32       71.49     26.99 o
   0 -13  11      374.27      345.87     38.36 o
   1 -13  11      167.35      222.08     38.48 o
   2 -13  11       12.31       46.66     28.18 o
   3 -13  11       80.10       71.56     28.03 o
   4 -13  11       31.05       53.01     27.76 o
   5 -13  11       69.00       93.41     28.35 o
   6 -13  11        4.83       38.80     35.30 o
  -6 -12  11       53.71       85.33     29.18 o
  -5 -12  11       10.88       17.33     28.82 o
  -4 -12  11      184.62      178.15     30.90 o
  -3 -12  11       60.57       78.06     29.22 o
  -2 -12  11      112.85      114.14     21.96 o
  -1 -12  11       28.82       38.75     30.69 o
   0 -12  11       83.28       48.24     33.33 o
   1 -12  11        1.71       48.54     37.72 o
   2 -12  11      341.61      284.99     37.57 o
   3 -12  11      758.11      707.20     33.91 o
   4 -12  11        3.27        6.60     27.92 o
   5 -12  11      105.77      161.71     29.97 o
   6 -12  11      142.87      166.46     31.85 o
  -7 -11  11       76.70       89.24     40.18 o
  -6 -11  11      125.13      144.60     26.24 o
  -5 -11  11      238.27      247.40     31.24 o
  -4 -11  11       37.85       54.96     30.33 o
  -3 -11  11       41.79       71.30     29.28 o
  -2 -11  11       39.12       80.46     22.44 o
  -1 -11  11      126.90      150.73     34.47 o
   0 -11  11       22.46       14.94     34.37 o
   1 -11  11       25.64       47.66     37.10 o
   2 -11  11        0.38       18.55     25.92 o
   3 -11  11       52.46       34.95     26.48 o
   4 -11  11       71.79       83.43     28.83 o
   5 -11  11      338.36      370.39     32.08 o
   6 -11  11       19.18       18.16     28.97 o
   7 -11  11      158.56      139.18     61.70 o
  -7 -10  11      460.34      463.56     43.03 o
  -6 -10  11        4.40       19.16     30.91 o
  -5 -10  11       84.81       96.62     29.83 o
  -4 -10  11      496.62      436.16     31.78 o
  -3 -10  11        7.07       17.21     27.67 o
  -2 -10  11      447.25      449.94     27.63 o
  -1 -10  11      141.02      157.84     32.92 o
   0 -10  11       43.04       30.68     44.61 o
   1 -10  11        5.74       25.79     25.87 o
   2 -10  11     1425.27     1446.34     35.11 o
   3 -10  11       75.37       73.10     25.83 o
   4 -10  11      175.30      173.07     27.28 o
   5 -10  11      217.16      217.18     29.46 o
   6 -10  11      838.59      901.45     35.52 o
   7 -10  11      189.60      221.61     33.58 o
  -7  -9  11        1.47       24.33     40.02 o
  -6  -9  11      159.55      194.47     32.67 o
  -5  -9  11      186.27      168.13     25.16 o
  -4  -9  11       85.53       79.95     25.96 o
  -3  -9  11        0.51        9.09     28.25 o
  -2  -9  11       53.70       94.28     26.63 o
  -1  -9  11      252.49      272.71     35.66 o
   0  -9  11        1.16      -23.71     33.80 o
   1  -9  11      724.21      726.03     39.12 o
   2  -9  11      169.22      154.48     26.16 o
   3  -9  11       83.33       89.94     25.40 o
   4  -9  11      132.38      136.99     26.18 o
   5  -9  11      411.39      422.75     29.31 o
   6  -9  11        0.69        8.12     28.56 o
   7  -9  11      263.74      338.10     38.38 o
  -7  -8  11      149.12      184.33     37.46 o
  -6  -8  11      155.27      126.08     28.43 o
  -5  -8  11       29.05       27.62     22.63 o
  -4  -8  11       99.33      103.21     22.84 o
  -3  -8  11      228.31      219.94     28.10 o
  -2  -8  11       56.33       52.95     26.39 o
  -1  -8  11        0.99      -16.72     23.92 o
   0  -8  11      122.95      135.93     22.62 o
   1  -8  11        0.08       26.75     18.73 o
   2  -8  11      263.55      300.87     26.60 o
   3  -8  11       82.24       70.99     25.24 o
   4  -8  11       18.37       19.54     25.53 o
   5  -8  11       95.02       83.49     25.89 o
   6  -8  11      506.97      522.87     48.66 o
   7  -8  11      184.18      196.35     31.80 o
   8  -8  11       11.38       54.36     30.23 o
  -8  -7  11        7.85        9.27     31.72 o
  -7  -7  11       49.51       35.23     38.80 o
  -6  -7  11      128.49      169.40     35.93 o
  -5  -7  11       14.91       22.53     22.03 o
  -4  -7  11      358.95      297.39     23.56 o
  -3  -7  11      297.40      268.26     28.38 o
  -2  -7  11      228.72      263.35     23.20 o
  -1  -7  11       95.57      122.03     24.50 o
   0  -7  11      238.67      207.44     25.61 o
   1  -7  11      308.26      266.39     16.59 o
   2  -7  11      495.18      438.35     33.73 o
   3  -7  11      117.51      116.19     24.55 o
   4  -7  11       21.68       23.28     24.68 o
   5  -7  11       12.72       -0.98     26.23 o
   6  -7  11      406.85      364.96     29.83 o
   7  -7  11      370.00      410.93     33.64 o
   8  -7  11      323.34      352.22     33.55 o
  -8  -6  11       19.29       48.88     41.97 o
  -7  -6  11      154.23      175.18     41.85 o
  -6  -6  11      330.45      364.98     42.72 o
  -5  -6  11       68.59       61.85     22.27 o
  -4  -6  11       82.54       85.62     21.90 o
  -3  -6  11       89.57       90.45     27.39 o
  -2  -6  11      432.57      424.86     24.08 o
  -1  -6  11     1837.17     1850.57     39.43 o
   0  -6  11      456.85      465.57     40.93 o
   1  -6  11     1111.24     1106.69     20.01 o
   2  -6  11      174.65      157.02     10.89 o
   3  -6  11      175.76      179.48     24.66 o
   4  -6  11     1150.20     1100.19     31.87 o
   5  -6  11      116.65      146.35     26.00 o
   6  -6  11        0.06        2.43     27.72 o
   7  -6  11      203.51      232.58     28.99 o
   8  -6  11      185.61      180.98     31.01 o
  -8  -5  11      369.54      368.38     40.65 o
  -7  -5  11       38.25       59.63     39.99 o
  -6  -5  11        9.88       23.93     30.00 o
  -5  -5  11       29.56       44.47     20.03 o
  -4  -5  11       41.35       58.66     27.20 o
  -3  -5  11       18.87       28.02     25.32 o
  -2  -5  11      681.13      675.04     26.00 o
  -1  -5  11      229.18      217.05     24.26 o
   0  -5  11     1426.40     1357.80     48.89 o
   1  -5  11        9.27       18.24     13.44 o
   2  -5  11      767.04      716.79     24.21 o
   3  -5  11       13.73        0.30     21.86 o
   4  -5  11     1839.54     1942.93     51.44 o
   5  -5  11       38.90       65.46     25.36 o
   6  -5  11      207.22      220.23     27.57 o
   7  -5  11       44.73       57.91     28.46 o
   8  -5  11       13.88       17.16     30.03 o
  -8  -4  11       31.80       27.36     58.10 o
  -7  -4  11       11.43       39.83     33.55 o
  -6  -4  11       80.85       56.26     38.02 o
  -5  -4  11      479.22      455.42     28.66 o
  -4  -4  11      782.75      772.98     29.92 o
  -3  -4  11      455.17      489.39     27.41 o
  -2  -4  11      237.12      213.90     22.26 o
  -1  -4  11       53.57       25.07     11.89 o
   0  -4  11      883.53      827.33     45.32 o
   1  -4  11      218.94      226.89     12.88 o
   2  -4  11      698.53      679.35     23.89 o
   3  -4  11        3.00      -12.24     21.24 o
   4  -4  11      649.04      664.65     31.54 o
   5  -4  11     1461.43     1438.09     35.31 o
   6  -4  11        9.26       39.69     26.45 o
   7  -4  11       39.55       43.12     29.28 o
   8  -4  11       34.45       17.95     28.94 o
  -8  -3  11      362.03      444.59     46.73 o
  -7  -3  11       51.27       72.48     34.62 o
  -6  -3  11       24.73       45.41     38.67 o
  -5  -3  11      411.86      433.41     26.96 o
  -4  -3  11      109.97      152.38     22.38 o
  -3  -3  11      155.15      153.47     21.75 o
  -2  -3  11        5.99       -0.71     23.12 o
  -1  -3  11        2.26        1.95      8.80 o
   0  -3  11     3270.43     3216.45     34.82 o
   1  -3  11     1947.14     1839.58     54.10 o
   2  -3  11        3.08        0.09      9.80 o
   3  -3  11      306.30      356.50     22.67 o
   4  -3  11     1282.39     1228.15     32.52 o
   5  -3  11       27.87       26.55     25.90 o
   6  -3  11      134.07      163.39     26.85 o
   7  -3  11        4.24       18.72     27.60 o
   8  -3  11        9.80       21.53     31.25 o
  -8  -2  11        1.27       31.38     40.35 o
  -7  -2  11       83.50      107.64     37.92 o
  -6  -2  11      358.51      319.09     32.29 o
  -5  -2  11        1.43       -7.63     19.45 o
  -4  -2  11      121.77      108.51     20.78 o
  -3  -2  11        2.69       16.73     20.96 o
  -2  -2  11       34.61       39.75     15.91 o
  -1  -2  11       21.70        8.06      6.75 o
   0  -2  11     1201.67     1237.03     35.17 o
   1  -2  11      421.13      376.76     18.69 o
   2  -2  11      206.38      205.75     11.82 o
   3  -2  11       31.55       60.45     18.36 o
   4  -2  11      165.44      186.43     23.66 o
   5  -2  11      737.87      768.31     31.23 o
   6  -2  11     1581.21     1528.21     36.99 o
   7  -2  11       58.97       57.32     25.55 o
   8  -2  11        1.47       34.98     27.93 o
   9  -2  11        5.67       21.07     37.05 o
  -8  -1  11      403.55      356.20     42.18 o
  -7  -1  11      263.70      257.49     30.27 o
  -6  -1  11        4.86       19.83     28.18 o
  -5  -1  11      449.86      410.55     23.14 o
  -4  -1  11      174.05      181.01     19.67 o
  -3  -1  11      203.62      219.57     22.47 o
  -2  -1  11      328.72      302.61     15.15 o
  -1  -1  11      766.12      722.07     28.97 o
   0  -1  11      151.15      118.95     19.66 o
   1  -1  11        4.53        3.36     17.36 o
   2  -1  11       12.96        0.93     10.69 o
   3  -1  11       12.98       26.93      9.87 o
   4  -1  11     1784.67     1726.03     32.85 o
   5  -1  11      616.99      608.45     30.32 o
   6  -1  11      458.66      509.63     29.83 o
   7  -1  11      144.93      166.61     28.63 o
   8  -1  11      105.66      148.79     36.83 o
   9  -1  11        0.11       13.84     37.24 o
  -8   0  11      238.53      239.11     48.63 o
  -7   0  11       73.51      117.07     31.45 o
  -6   0  11       22.11       47.12     27.18 o
  -5   0  11       23.83       28.89     27.94 o
  -4   0  11      108.92      113.52     17.45 o
  -3   0  11      100.98       97.33     14.70 o
  -2   0  11       72.25       72.99     23.63 o
  -1   0  11      344.39      404.62     38.10 o
   0   0  11     1881.85     2008.10     28.73 o
   1   0  11       75.07       59.82     17.98 o
   2   0  11       42.05       40.64     10.43 o
   3   0  11     1657.28     1634.41     38.96 o
   4   0  11     1572.69     1542.60     46.93 o
   5   0  11      845.23      812.28     41.27 o
   6   0  11      919.79      936.55     42.50 o
   7   0  11      264.22      276.17     37.86 o
   8   0  11       59.55       72.09     33.32 o
   9   0  11       15.85        5.14     41.07 o
  -8   1  11      311.50      335.19     31.75 o
  -7   1  11        0.15        5.84     27.62 o
  -6   1  11        6.26       26.33     22.45 o
  -5   1  11       58.75       34.46     21.49 o
  -4   1  11      185.02      219.09     20.57 o
  -3   1  11        8.78       12.90      9.42 o
  -2   1  11       15.50       30.69     14.48 o
  -1   1  11       73.51       73.93     25.02 o
   0   1  11       37.48       68.55     19.63 o
   1   1  11     1868.93     2040.90     35.81 o
   2   1  11      361.60      344.24     12.06 o
   3   1  11        7.06       20.17     19.71 o
   4   1  11      292.40      289.44     19.67 o
   5   1  11      186.22      186.79     35.46 o
   6   1  11      269.66      300.99     45.95 o
   7   1  11       56.44       94.65     38.00 o
   8   1  11       53.22       50.98     37.38 o
   9   1  11       48.91       89.67     38.01 o
  -8   2  11      136.30      139.39     25.88 o
  -7   2  11       13.00       -2.76     24.02 o
  -6   2  11      282.90      234.85     24.80 o
  -5   2  11      473.77      508.86     24.37 o
  -4   2  11      222.60      135.10     20.79 o
  -3   2  11       20.53       12.48     17.12 o
  -2   2  11        1.69        9.98      8.99 o
  -1   2  11        0.14        8.96      8.63 o
   0   2  11      229.81      214.57     20.73 o
   1   2  11        0.29        0.65      6.30 o
   2   2  11       75.47       90.02     11.27 o
   3   2  11     1866.09     1965.46     31.21 o
   4   2  11      965.81      956.80     24.15 o
   5   2  11       73.74       50.85     33.36 o
   6   2  11      121.32      125.64     33.89 o
   7   2  11        0.82        7.48     34.81 o
   8   2  11       46.04       42.41     38.72 o
   9   2  11       33.66        8.51     38.02 o
  -8   3  11      114.69      102.97     26.52 o
  -7   3  11       19.09       46.33     25.43 o
  -6   3  11        7.97       17.03     22.75 o
  -5   3  11      905.70      832.03     27.59 o
  -4   3  11      594.77      579.46     23.45 o
  -3   3  11      784.81      809.52     21.79 o
  -2   3  11        2.61        7.41      6.53 o
  -1   3  11      454.41      439.03     11.56 o
   0   3  11       59.00       65.56      8.53 o
   1   3  11        5.38       13.41      8.82 o
   2   3  11      693.94      682.17     16.03 o
   3   3  11       19.43       17.27     21.15 o
   4   3  11      199.87      214.60     20.44 o
   5   3  11      230.20      210.10     33.57 o
   6   3  11       33.05       64.49     35.88 o
   7   3  11      179.71      202.99     37.13 o
   8   3  11        1.85       19.37     37.30 o
   9   3  11        2.85       68.96     36.74 o
  -8   4  11       14.80       27.08     25.87 o
  -7   4  11      161.82      158.74     26.29 o
  -6   4  11        3.01        7.41     22.04 o
  -5   4  11       43.24       62.11     21.62 o
  -4   4  11      149.73      135.82     20.29 o
  -3   4  11      176.44      185.96     17.36 o
  -2   4  11     1374.88     1389.46     21.68 o
  -1   4  11      776.89      788.19     18.35 o
   0   4  11      231.92      215.31     21.78 o
   1   4  11      481.57      526.81     21.53 o
   2   4  11      284.62      295.10     19.15 o
   3   4  11     1728.45     1693.94     31.01 o
   4   4  11      649.32      680.08     24.59 o
   5   4  11      315.89      321.41     37.24 o
   6   4  11        3.08       12.60     34.28 o
   7   4  11       18.41        5.77     35.56 o
   8   4  11        0.84       23.63     33.57 o
   9   4  11        7.53       49.82     42.69 o
  -8   5  11       15.50       34.31     27.17 o
  -7   5  11        0.84        2.49     26.06 o
  -6   5  11        5.28        1.46     21.85 o
  -5   5  11       38.68       25.39     21.54 o
  -4   5  11      547.14      573.76     20.21 o
  -3   5  11      415.78      442.18     17.88 o
  -2   5  11      264.22      267.12     16.63 o
  -1   5  11       45.46       55.90     10.86 o
   0   5  11      538.15      534.24     26.11 o
   1   5  11      687.50      627.58     22.75 o
   2   5  11      789.02      830.10     23.30 o
   3   5  11        0.05       16.03     22.17 o
   4   5  11       21.89       25.88     21.07 o
   5   5  11      554.93      642.39     58.09 o
   6   5  11        8.68       -6.64     32.09 o
   7   5  11        1.45       13.25     35.74 o
   8   5  11      321.66      336.34     38.79 o
   9   5  11        2.52       20.33     39.66 o
  -8   6  11       45.28       40.03     26.36 o
  -7   6  11        5.28       23.17     25.06 o
  -6   6  11       71.39       64.71     22.84 o
  -5   6  11      207.84      253.62     23.35 o
  -4   6  11       13.05       30.60     16.47 o
  -3   6  11      380.98      367.79     17.32 o
  -2   6  11       17.13       15.21     15.44 o
  -1   6  11      185.54      184.65     11.26 o
   0   6  11        0.19        2.55     16.23 o
   1   6  11       89.45       61.15     16.21 o
   2   6  11      315.38      317.75     21.36 o
   3   6  11      832.95      830.54     26.93 o
   4   6  11      129.55      117.02     22.63 o
   5   6  11       89.31       90.31     32.58 o
   6   6  11        8.93       14.67     28.28 o
   7   6  11       85.23       82.81     27.68 o
   8   6  11      138.31      149.89     37.36 o
  -8   7  11       39.08       33.89     26.00 o
  -7   7  11       74.55      112.77     25.87 o
  -6   7  11       52.62       74.78     23.74 o
  -5   7  11       30.49       21.86     20.39 o
  -4   7  11      112.14      112.28     21.30 o
  -3   7  11      101.49      124.46     15.07 o
  -2   7  11      550.96      574.00     17.67 o
  -1   7  11        0.03        9.02     11.11 o
   0   7  11      163.01      182.23     17.39 o
   1   7  11      583.23      601.61     22.43 o
   2   7  11      250.30      240.46     18.73 o
   3   7  11      104.89       91.88     19.76 o
   4   7  11      263.87      294.29     21.51 o
   5   7  11     1082.16     1102.86     33.45 o
   6   7  11       18.23       18.25     26.66 o
   7   7  11       29.12       32.91     26.65 o
   8   7  11       22.01       37.68     37.16 o
  -8   8  11        0.09        9.90     33.56 o
  -7   8  11       28.58       47.21     24.40 o
  -6   8  11       22.65        6.05     22.80 o
  -5   8  11       79.54      105.50     22.10 o
  -4   8  11        2.77       13.81     20.11 o
  -3   8  11        0.13       23.62     18.19 o
  -2   8  11     1065.50      985.78     24.29 o
  -1   8  11      943.82      941.06     17.12 o
   0   8  11       12.29       21.29     16.34 o
   1   8  11        9.12       21.21     18.70 o
   2   8  11      621.30      599.15     20.92 o
   3   8  11      103.53      120.77     20.24 o
   4   8  11      377.75      376.42     22.60 o
   5   8  11       32.89       45.75     19.48 o
   6   8  11       11.36       23.85     26.47 o
   7   8  11        0.09       -8.91     38.29 o
   8   8  11       30.65       54.70     40.76 o
  -7   9  11        3.33        7.75     31.73 o
  -6   9  11        0.57        7.56     31.42 o
  -5   9  11      126.45      140.06     22.83 o
  -4   9  11       93.05       76.83     19.27 o
  -3   9  11        2.60       -8.91     18.43 o
  -2   9  11       67.87       65.94     12.80 o
  -1   9  11      765.03      816.52     15.54 o
   0   9  11       59.52       69.95     17.60 o
   1   9  11      500.84      490.84     26.71 o
   2   9  11       20.81       29.29     18.51 o
   3   9  11       16.66        4.90     20.33 o
   4   9  11      979.70     1005.57     25.36 o
   5   9  11       94.91       88.67     19.73 o
   6   9  11       38.69       35.47     38.22 o
   7   9  11       16.14       14.67     41.08 o
   8   9  11        9.42       29.34     40.62 o
  -7  10  11        8.14        9.81     32.03 o
  -6  10  11        0.66       29.31     30.40 o
  -5  10  11       72.51       95.88     29.64 o
  -4  10  11      149.54      237.73     31.22 o
  -3  10  11       53.31       49.44     28.01 o
  -2  10  11       23.15       34.17     15.44 o
  -1  10  11       45.43       41.57     11.32 o
   0  10  11       32.28       48.24     12.51 o
   1  10  11        2.05       26.95     19.87 o
   2  10  11      656.44      642.47     24.57 o
   3  10  11       94.84       85.26     21.11 o
   4  10  11      169.12      156.78     20.81 o
   5  10  11       55.66       65.53     23.84 o
   6  10  11       60.19       79.10     34.03 o
   7  10  11       66.92       59.83     38.53 o
   8  10  11        3.28       29.91     39.39 o
  -7  11  11        0.35       -2.14     32.83 o
  -6  11  11       64.42       78.86     29.74 o
  -5  11  11        2.25       31.83     29.96 o
  -4  11  11        0.44       16.79     30.15 o
  -3  11  11       57.70       67.00     27.68 o
  -2  11  11      530.77      558.35     31.16 o
  -1  11  11       68.49       68.74     16.25 o
   0  11  11        0.18        2.77     17.35 o
   1  11  11      491.97      489.26     21.38 o
   2  11  11      302.75      323.86     22.47 o
   3  11  11     1148.29     1141.80     51.25 o
   4  11  11      410.69      378.66     21.68 o
   5  11  11       75.69       73.33     25.24 o
   6  11  11       23.96       29.65     37.91 o
   7  11  11       19.28       45.37     39.07 o
   8  11  11       24.55       31.73     34.88 o
  -7  12  11       79.80       71.43     33.37 o
  -6  12  11       13.36       21.20     29.42 o
  -5  12  11      244.80      262.39     34.55 o
  -4  12  11      103.23      111.85     32.67 o
  -3  12  11      782.97      821.36     34.60 o
  -2  12  11       27.70       50.30     27.76 o
  -1  12  11        9.88       14.73     20.70 o
   0  12  11      658.66      669.37     20.63 o
   1  12  11     1818.67     1830.36     28.03 o
   2  12  11      272.06      290.66     22.17 o
   3  12  11      667.67      617.97     35.72 o
   4  12  11      357.22      292.98     27.37 o
   5  12  11       67.12       68.10     25.66 o
   6  12  11       19.57       69.72     36.71 o
   7  12  11        5.73       54.24     42.33 o
  -6  13  11       10.83       30.67     32.86 o
  -5  13  11        7.33       31.62     31.60 o
  -4  13  11      269.61      258.90     35.34 o
  -3  13  11        3.31       10.95     32.31 o
  -2  13  11        0.04       -5.69     23.26 o
  -1  13  11      453.67      414.20     23.17 o
   0  13  11     1389.37     1345.06     24.57 o
   1  13  11      381.55      415.35     21.10 o
   2  13  11       49.15       36.00     20.88 o
   3  13  11      162.82      133.91     24.88 o
   4  13  11      335.85      345.95     27.14 o
   5  13  11      160.96      160.10     28.66 o
   6  13  11      349.47      379.06     43.08 o
   7  13  11        0.83       34.09     38.60 o
  -6  14  11       14.21       34.29     33.97 o
  -5  14  11        0.96       30.22     32.73 o
  -4  14  11       59.20       59.87     32.88 o
  -3  14  11      384.67      376.07     35.23 o
  -2  14  11       81.67      103.93     24.16 o
  -1  14  11      105.72       75.74     30.79 o
   0  14  11      475.45      504.12     26.87 o
   1  14  11      186.54      154.67     20.68 o
   2  14  11      134.80      135.01     23.33 o
   3  14  11        2.71        7.92     24.09 o
   4  14  11       60.36       52.91     24.91 o
   5  14  11       26.68       26.72     24.66 o
   6  14  11        2.34       41.53     40.48 o
   7  14  11        7.58       21.11     38.05 o
  -6  15  11       62.83       54.13     35.61 o
  -5  15  11       27.72       50.52     31.65 o
  -4  15  11        4.49        5.31     32.83 o
  -3  15  11      251.95      247.10     34.46 o
  -2  15  11      152.39      177.91     27.02 o
  -1  15  11        1.48        3.79     28.96 o
   0  15  11     1199.36     1158.56     31.57 o
   1  15  11      100.71      106.47     20.78 o
   2  15  11        3.19       17.01     22.96 o
   3  15  11      385.06      346.82     27.89 o
   4  15  11      560.08      493.96     29.66 o
   5  15  11        0.02       14.02     24.92 o
   6  15  11        0.99      -16.88     36.36 o
  -5  16  11        1.67       12.92     30.96 o
  -4  16  11       37.50       42.40     35.47 o
  -3  16  11      196.02      239.76     34.49 o
  -2  16  11       25.44       50.58     26.57 o
  -1  16  11      108.32      134.27     32.76 o
   0  16  11        2.94        5.44     25.42 o
   1  16  11       54.70       78.53     26.18 o
   2  16  11      475.93      439.04     25.97 o
   3  16  11       91.35      101.67     25.85 o
   4  16  11        0.19       -0.32     26.22 o
   5  16  11        5.18       10.60     26.16 o
   6  16  11       68.52       47.42     36.30 o
  -5  17  11        3.63        7.73     33.52 o
  -4  17  11       32.22       29.56     33.79 o
  -3  17  11      195.97      244.38     37.69 o
  -2  17  11       44.39       62.17     26.07 o
  -1  17  11       60.49       71.61     32.15 o
   0  17  11       38.48       81.12     33.30 o
   1  17  11        0.01       -4.22     27.75 o
   2  17  11        3.67        3.05     30.37 o
   3  17  11       45.21       70.06     25.59 o
   4  17  11      395.46      374.31     29.86 o
   5  17  11        0.46       48.49     26.71 o
  -4  18  11        2.63       26.07     32.14 o
  -3  18  11       23.65       45.54     32.06 o
  -2  18  11        2.54       39.93     27.60 o
  -1  18  11       11.79       36.46     29.85 o
   0  18  11      382.13      370.78     37.07 o
   1  18  11       68.04       67.11     31.70 o
   2  18  11       12.93       26.12     31.36 o
   3  18  11      102.62      116.00     35.56 o
   4  18  11        8.26       39.99     28.41 o
   5  18  11        0.09      -12.90     28.27 o
  -3  19  11       65.27      100.03     35.08 o
  -2  19  11       18.50       46.92     32.61 o
  -1  19  11        5.85       17.50     32.29 o
   0  19  11       15.04        8.69     32.29 o
   1  19  11      125.06      134.32     33.42 o
   2  19  11      265.55      284.83     33.94 o
   3  19  11       17.00       67.30     34.07 o
   4  19  11        0.07       40.87     37.28 o
  -2  20  11       83.76      150.39     39.59 o
  -1  20  11       16.23        4.79     34.78 o
   0  20  11       28.71       -0.29     36.22 o
   1  20  11       94.17      121.13     44.62 o
   2  20  11        0.07        5.33     37.25 o
   3  20  11        0.36       21.79     35.94 o
  -2 -17  12       13.65        8.93     35.17 o
  -1 -17  12       31.98       57.53     33.51 o
   0 -17  12      145.16      130.39     50.78 o
   1 -17  12        0.17       32.88     46.78 o
   2 -17  12        0.91       37.25     45.76 o
  -3 -16  12       32.24       37.06     33.44 o
  -2 -16  12        6.78       31.11     32.72 o
  -1 -16  12       14.82       18.89     31.87 o
   0 -16  12        0.28      -20.13     46.61 o
   1 -16  12      165.73      187.67     32.58 o
   2 -16  12       39.34       40.40     36.52 o
   3 -16  12      309.56      387.05     43.13 o
  -4 -15  12       89.45       87.33     32.04 o
  -3 -15  12       29.02       36.55     33.70 o
  -2 -15  12       24.94       37.76     34.34 o
  -1 -15  12       68.12       74.76     32.66 o
   0 -15  12       10.16      -10.30     44.23 o
   1 -15  12       50.34       62.10     38.47 o
   2 -15  12        7.23       18.81     36.59 o
   3 -15  12       34.95       12.17     37.03 o
   4 -15  12      408.55      408.90     44.00 o
  -5 -14  12        1.80       17.47     31.33 o
  -4 -14  12      111.60      125.13     33.04 o
  -3 -14  12        2.54        7.47     31.09 o
  -2 -14  12        1.33       14.71     31.25 o
  -1 -14  12       15.61       22.39     34.17 o
   0 -14  12       53.35       23.51     35.34 o
   1 -14  12      393.00      368.95     45.19 o
   2 -14  12       63.73       88.44     38.83 o
   3 -14  12      430.54      466.61     46.65 o
   4 -14  12       94.68      109.03     40.48 o
   5 -14  12       51.56      138.64     40.49 o
  -5 -13  12        6.38       18.62     32.80 o
  -4 -13  12       17.74       36.81     30.20 o
  -3 -13  12       22.13       49.35     33.24 o
  -2 -13  12      569.17      495.34     33.72 o
  -1 -13  12      237.12      262.52     29.92 o
   0 -13  12       16.99        3.01     41.83 o
   1 -13  12      310.18      333.82     40.69 o
   2 -13  12        0.09       22.91     28.03 o
   3 -13  12      443.11      406.65     31.44 o
   4 -13  12      245.03      298.96     40.14 o
   5 -13  12      158.50      177.67     37.12 o
  -6 -12  12        4.55       26.58     32.05 o
  -5 -12  12       12.13        9.33     27.18 o
  -4 -12  12       18.06       30.53     31.49 o
  -3 -12  12       36.45       60.58     32.41 o
  -2 -12  12      224.38      264.86     25.25 o
  -1 -12  12       48.62       51.57     32.25 o
   0 -12  12      222.34      161.71     37.47 o
   1 -12  12      120.30      141.49     28.34 o
   2 -12  12      385.36      417.09     34.30 o
   3 -12  12       33.99       26.53     28.23 o
   4 -12  12      351.24      335.98     30.69 o
   5 -12  12      161.83      217.08     31.50 o
   6 -12  12        2.81       49.22     44.04 o
  -6 -11  12        6.19       30.31     31.09 o
  -5 -11  12       16.16        8.61     26.00 o
  -4 -11  12      131.67      138.43     28.07 o
  -3 -11  12       69.98       79.14     29.17 o
  -2 -11  12        0.20        0.18     25.69 o
  -1 -11  12        1.93       12.03     32.09 o
   0 -11  12      232.10      241.53     38.84 o
   1 -11  12       95.04      137.92     26.80 o
   2 -11  12      115.60      155.90     27.01 o
   3 -11  12       41.67       40.85     27.64 o
   4 -11  12       13.23       13.79     27.68 o
   5 -11  12      224.04      211.77     31.49 o
   6 -11  12        8.98       25.85     29.09 o
  -6 -10  12        9.41       14.11     38.45 o
  -5 -10  12       47.22       39.24     25.59 o
  -4 -10  12      468.34      500.19     28.36 o
  -3 -10  12        9.91       17.76     27.86 o
  -2 -10  12       58.11       52.06     26.55 o
  -1 -10  12     2249.90     2227.63    101.23 o
   0 -10  12      831.75      767.65     28.70 o
   1 -10  12      419.94      476.94     29.61 o
   2 -10  12       54.82       33.27     24.86 o
   3 -10  12      245.24      254.03     27.93 o
   4 -10  12      141.24      132.62     28.28 o
   5 -10  12       18.00       35.52     28.34 o
   6 -10  12        4.30       13.51     26.68 o
   7 -10  12       11.17       19.61     31.65 o
  -7  -9  12        7.80       50.61     42.14 o
  -6  -9  12       27.71       24.79     39.77 o
  -5  -9  12       19.18       44.48     23.99 o
  -4  -9  12       30.05       30.45     24.34 o
  -3  -9  12      173.08      140.07     29.08 o
  -2  -9  12      223.83      214.59     23.12 o
  -1  -9  12        7.00        4.18     24.82 o
   0  -9  12      334.74      311.99     27.06 o
   1  -9  12       73.25       83.49     24.68 o
   2  -9  12      686.64      629.05     29.07 o
   3  -9  12      275.59      224.08     26.91 o
   4  -9  12        3.81       18.84     26.72 o
   5  -9  12       33.51       51.47     26.75 o
   6  -9  12       55.48       52.13     28.38 o
   7  -9  12       38.65       46.12     31.86 o
  -7  -8  12       29.82       41.74     37.72 o
  -6  -8  12       11.98       15.79     38.46 o
  -5  -8  12      104.25       79.92     24.13 o
  -4  -8  12      137.38      146.29     23.51 o
  -3  -8  12      385.39      400.99     30.83 o
  -2  -8  12        1.02       -5.03     22.70 o
  -1  -8  12      454.96      447.58     43.83 o
   0  -8  12     1923.35     1830.81     73.62 o
   1  -8  12       45.43       78.82     20.97 o
   2  -8  12       11.18       13.55     23.98 o
   3  -8  12     1517.63     1510.33     38.73 o
   4  -8  12        1.08       -3.40     25.64 o
   5  -8  12       91.29      114.12     27.81 o
   6  -8  12       60.50       63.38     26.67 o
   7  -8  12        0.87        9.62     31.92 o
  -7  -7  12       11.79        7.23     35.13 o
  -6  -7  12       61.22      102.66     33.34 o
  -5  -7  12       12.71       36.71     23.34 o
  -4  -7  12       45.51       42.99     21.79 o
  -3  -7  12      635.78      601.30     31.43 o
  -2  -7  12      517.90      522.22     26.34 o
  -1  -7  12       23.46       16.81     23.92 o
   0  -7  12      181.05      153.49     26.36 o
   1  -7  12     1310.95     1260.75     28.19 o
   2  -7  12      163.69      197.48     22.77 o
   3  -7  12       86.98       73.56     23.42 o
   4  -7  12        9.14       19.01     23.86 o
   5  -7  12        1.04        5.54     25.44 o
   6  -7  12       29.29       53.78     27.61 o
   7  -7  12       45.72       57.42     29.90 o
   8  -7  12       88.65      119.37     31.87 o
  -7  -6  12        2.35       14.56     41.30 o
  -6  -6  12       50.68       56.51     35.63 o
  -5  -6  12       66.98       89.68     22.30 o
  -4  -6  12      100.07       77.93     25.64 o
  -3  -6  12      873.49      916.27     31.99 o
  -2  -6  12       18.79       18.84     23.49 o
  -1  -6  12        6.72       -7.76     24.05 o
   0  -6  12     1099.33     1080.39     43.29 o
   1  -6  12      216.74      207.17     15.64 o
   2  -6  12       73.89       74.46     20.77 o
   3  -6  12        0.09       -1.62     23.13 o
   4  -6  12       79.08       76.36     24.63 o
   5  -6  12      143.99      133.29     25.89 o
   6  -6  12      181.41      171.85     29.39 o
   7  -6  12      167.73      161.09     30.96 o
   8  -6  12       38.19       42.25     30.64 o
  -8  -5  12       86.61       89.02     40.97 o
  -7  -5  12        0.01       27.06     34.82 o
  -6  -5  12       83.01       90.45     36.41 o
  -5  -5  12       95.95      108.95     24.52 o
  -4  -5  12        0.14       10.66     26.72 o
  -3  -5  12        0.09       13.05     26.17 o
  -2  -5  12     1067.30      962.21     27.79 o
  -1  -5  12      861.84      885.35     34.62 o
   0  -5  12      111.43      135.85     14.27 o
   1  -5  12     2241.39     2305.13     43.64 o
   2  -5  12      207.08      198.24     11.01 o
   3  -5  12      591.74      599.69     26.42 o
   4  -5  12      136.32      153.79     24.35 o
   5  -5  12      108.16      123.77     25.23 o
   6  -5  12      762.88      705.09     35.70 o
   7  -5  12      312.43      314.00     30.53 o
   8  -5  12      305.75      308.29     33.52 o
  -8  -4  12        0.01       37.57     42.67 o
  -7  -4  12        3.65       73.42     41.03 o
  -6  -4  12       57.90       55.31     39.24 o
  -5  -4  12      125.40      168.73     26.16 o
  -4  -4  12      266.59      323.56     26.88 o
  -3  -4  12       79.92       99.20     26.15 o
  -2  -4  12      420.64      400.56     24.03 o
  -1  -4  12      655.21      616.85     32.26 o
   0  -4  12      575.22      527.49     40.77 o
   1  -4  12      707.01      667.38     29.12 o
   2  -4  12      389.33      374.78     12.59 o
   3  -4  12        3.40       -2.07     20.08 o
   4  -4  12       88.55       80.46     23.30 o
   5  -4  12      304.90      270.07     26.25 o
   6  -4  12     1026.74      966.18     34.67 o
   7  -4  12      140.98      161.04     30.97 o
   8  -4  12       83.28       58.60     30.67 o
  -8  -3  12       10.03        6.05     40.67 o
  -7  -3  12      383.44      375.17     43.68 o
  -6  -3  12        0.05       19.76     35.46 o
  -5  -3  12      496.85      503.55     38.29 o
  -4  -3  12      259.85      285.52     23.16 o
  -3  -3  12     1121.47     1124.92     26.59 o
  -2  -3  12      749.63      729.06     26.70 o
  -1  -3  12      768.38      785.51     39.83 o
   0  -3  12      168.30      165.53     23.83 o
   1  -3  12      135.18      127.96     13.92 o
   2  -3  12      172.14      162.81     11.66 o
   3  -3  12       46.22       40.54     20.16 o
   4  -3  12      354.87      317.18     25.48 o
   5  -3  12      204.49      208.25     26.51 o
   6  -3  12      375.13      311.94     28.19 o
   7  -3  12        3.47       10.88     27.35 o
   8  -3  12     1015.21      958.99     51.54 o
  -8  -2  12      295.72      315.76     43.94 o
  -7  -2  12       45.19       65.65     37.22 o
  -6  -2  12       45.03       38.86     28.30 o
  -5  -2  12        1.99        3.86     27.86 o
  -4  -2  12      692.41      690.83     24.08 o
  -3  -2  12       14.46       20.09     21.39 o
  -2  -2  12       66.53       90.06     17.87 o
  -1  -2  12     2323.29     2287.20     36.61 o
   0  -2  12      383.15      359.68     22.02 o
   1  -2  12     1248.32     1205.08     25.86 o
   2  -2  12      575.88      556.09     13.77 o
   3  -2  12     1389.87     1267.29     65.47 o
   4  -2  12      204.29      199.02     24.19 o
   5  -2  12      332.86      373.14     27.41 o
   6  -2  12     1352.51     1297.93     47.17 o
   7  -2  12       17.47       41.68     27.28 o
   8  -2  12      172.36      193.03     38.21 o
  -8  -1  12       19.69       79.38     41.47 o
  -7  -1  12       51.75       92.65     33.52 o
  -6  -1  12       12.33       57.12     30.60 o
  -5  -1  12        0.82        3.50     29.07 o
  -4  -1  12      405.44      411.11     31.77 o
  -3  -1  12      981.03     1007.02     37.53 o
  -2  -1  12      260.57      246.82     24.26 o
  -1  -1  12     1285.88     1258.21     28.32 o
   0  -1  12      618.49      615.60     24.02 o
   1  -1  12      831.97      881.16     23.14 o
   2  -1  12      688.25      686.09     19.46 o
   3  -1  12        7.07       37.96     25.04 o
   4  -1  12     2124.29     2217.12     35.27 o
   5  -1  12       29.58       37.80     24.44 o
   6  -1  12       83.89       89.70     25.00 o
   7  -1  12        0.03        7.53     34.58 o
   8  -1  12        6.04       37.43     32.90 o
  -8   0  12      157.05      183.74     40.46 o
  -7   0  12      193.09      205.38     31.29 o
  -6   0  12        2.05       28.36     29.48 o
  -5   0  12        2.57      -18.69     28.61 o
  -4   0  12      153.92      162.92     46.27 o
  -3   0  12      394.90      413.23     30.83 o
  -2   0  12       81.36       94.58     17.00 o
  -1   0  12     1536.40     1564.95     29.71 o
   0   0  12        5.42        5.18     21.00 o
   1   0  12        3.11        7.87     18.61 o
   2   0  12      585.36      599.06     13.26 o
   3   0  12      329.56      315.26     24.50 o
   4   0  12       52.56       79.40     37.27 o
   5   0  12       42.59       30.25     35.80 o
   6   0  12     1489.42     1515.00     53.80 o
   7   0  12        8.45       11.67     33.56 o
   8   0  12       37.04       52.59     36.34 o
  -8   1  12       79.86      108.40     31.49 o
  -7   1  12      121.60      151.34     32.12 o
  -6   1  12       81.13       91.67     28.19 o
  -5   1  12       93.76      105.87     29.03 o
  -4   1  12      502.75      524.62     32.96 o
  -3   1  12      758.22      755.23     32.20 o
  -2   1  12     1092.08     1032.11     57.00 o
  -1   1  12      681.37      688.23     25.94 o
   0   1  12      357.85      329.40     22.70 o
   1   1  12      404.27      380.23     20.69 o
   2   1  12        7.63       11.04     10.47 o
   3   1  12      813.65      807.86     27.12 o
   4   1  12      148.23      172.80     20.50 o
   5   1  12      180.77      141.74     36.65 o
   6   1  12        0.12       12.20     34.40 o
   7   1  12      631.79      622.75     42.22 o
   8   1  12       24.83       26.12     37.39 o
  -8   2  12      199.61      209.09     34.68 o
  -7   2  12       76.04      111.97     24.30 o
  -6   2  12      167.51      218.21     24.30 o
  -5   2  12       25.46       16.30     20.81 o
  -4   2  12       53.75       42.62     20.03 o
  -3   2  12       89.93       85.46     17.16 o
  -2   2  12       18.72       30.85      9.88 o
  -1   2  12      231.51      225.43     26.47 o
   0   2  12       78.80       54.03     21.72 o
   1   2  12       87.81       71.19     19.78 o
   2   2  12      348.67      375.54     13.08 o
   3   2  12      198.16      250.16     23.63 o
   4   2  12       66.51       61.02     19.95 o
   5   2  12      755.19      702.50     39.70 o
   6   2  12       32.68       58.53     46.97 o
   7   2  12     1266.80     1331.96     58.03 o
   8   2  12      202.73      197.62     38.32 o
  -8   3  12      140.67      186.51     26.97 o
  -7   3  12       32.93       32.22     24.05 o
  -6   3  12      103.59       84.61     23.05 o
  -5   3  12      110.22      113.93     22.37 o
  -4   3  12     1612.49     1472.64     37.90 o
  -3   3  12       70.64       78.23     15.60 o
  -2   3  12      818.43      876.57     18.65 o
  -1   3  12      410.57      403.54     11.73 o
   0   3  12       32.29       29.66     21.48 o
   1   3  12       26.09       26.22      7.87 o
   2   3  12     2317.20     2374.75     21.53 o
   3   3  12       33.99       29.69     23.11 o
   4   3  12     1722.05     1673.08     37.50 o
   5   3  12        5.65       16.15     35.42 o
   6   3  12       53.25       70.66     36.82 o
   7   3  12      381.81      405.03     39.62 o
   8   3  12      354.46      370.96     43.39 o
  -8   4  12        0.08      -20.31     23.87 o
  -7   4  12      253.43      274.38     27.56 o
  -6   4  12       52.71       84.01     22.42 o
  -5   4  12      721.03      710.21     25.21 o
  -4   4  12      101.09       80.91     20.18 o
  -3   4  12       70.02       66.73     15.84 o
  -2   4  12        0.91        8.93     14.68 o
  -1   4  12        0.19        1.41     10.51 o
   0   4  12      216.93      200.53     12.22 o
   1   4  12     2290.78     2298.72     30.37 o
   2   4  12      287.90      296.58     20.30 o
   3   4  12        1.41       -3.03     18.15 o
   4   4  12      568.77      592.84     24.96 o
   5   4  12      172.69      219.70     34.91 o
   6   4  12       35.07       27.35     32.72 o
   7   4  12      228.34      236.75     36.45 o
   8   4  12        7.35       19.36     38.14 o
  -8   5  12       10.40       28.57     24.52 o
  -7   5  12        1.44       14.78     24.84 o
  -6   5  12       39.44       36.60     21.89 o
  -5   5  12        0.06       18.51     20.66 o
  -4   5  12        4.28       17.31     17.55 o
  -3   5  12      123.00      116.28     16.58 o
  -2   5  12      247.25      249.38     16.11 o
  -1   5  12      796.00      793.68     19.74 o
   0   5  12      571.46      608.31     28.22 o
   1   5  12      433.57      426.43     23.53 o
   2   5  12      230.48      248.40     20.97 o
   3   5  12     1472.86     1427.23     44.60 o
   4   5  12      261.86      252.41     22.88 o
   5   5  12      723.95      739.94     40.07 o
   6   5  12      167.97      174.75     36.95 o
   7   5  12       82.33       77.96     34.09 o
   8   5  12      132.18      163.12     34.10 o
  -8   6  12        0.85        4.35     26.14 o
  -7   6  12       97.35      114.27     25.69 o
  -6   6  12       85.05       59.74     23.03 o
  -5   6  12        1.10       15.77     20.75 o
  -4   6  12     3524.87     3488.19     60.57 o
  -3   6  12       72.02      105.34     16.03 o
  -2   6  12        9.06       10.23     14.97 o
  -1   6  12       44.49       46.16     10.70 o
   0   6  12      308.13      314.11     19.00 o
   1   6  12     2017.82     2091.31     37.06 o
   2   6  12        8.30        9.37     20.47 o
   3   6  12      575.98      571.25     26.60 o
   4   6  12      270.70      284.54     31.41 o
   5   6  12       40.93       40.78     34.23 o
   6   6  12      125.19      148.48     32.62 o
   7   6  12        3.45       18.50     28.97 o
   8   6  12       54.22       76.15     42.39 o
  -8   7  12        0.02        0.08     26.33 o
  -7   7  12       10.97       16.95     23.08 o
  -6   7  12       25.44       38.31     23.07 o
  -5   7  12      100.61      101.72     21.83 o
  -4   7  12      133.25      127.90     20.74 o
  -3   7  12      133.25      139.03     16.05 o
  -2   7  12      104.22      118.05     15.46 o
  -1   7  12       50.26       66.07     11.42 o
   0   7  12      174.46      202.43     17.97 o
   1   7  12      203.47      170.21     21.98 o
   2   7  12      182.18      189.01     19.73 o
   3   7  12       24.65       33.27     20.37 o
   4   7  12     1214.93     1122.61     27.16 o
   5   7  12      569.49      560.31     30.06 o
   6   7  12        5.68       14.22     26.61 o
   7   7  12        5.50       17.41     29.84 o
   8   7  12      315.73      317.28     41.93 o
  -7   8  12        9.17       25.21     30.64 o
  -6   8  12       54.13       69.09     22.91 o
  -5   8  12       13.28       44.20     21.40 o
  -4   8  12     1605.36     1619.65     33.36 o
  -3   8  12      236.04      262.49     19.97 o
  -2   8  12      130.17      137.84     15.52 o
  -1   8  12      630.34      631.05     14.41 o
   0   8  12       82.44       65.19     17.91 o
   1   8  12       41.68       68.86     19.46 o
   2   8  12        9.21        0.64     18.67 o
   3   8  12     1951.28     2014.84     34.51 o
   4   8  12      662.42      679.08     24.72 o
   5   8  12      176.03      131.65     26.71 o
   6   8  12        0.06       -1.25     26.41 o
   7   8  12        0.04       12.44     41.29 o
   8   8  12       44.83       77.63     38.73 o
  -7   9  12       34.17       34.83     29.55 o
  -6   9  12       49.91      106.24     30.09 o
  -5   9  12        2.35       15.60     29.49 o
  -4   9  12        0.28        8.65     19.54 o
  -3   9  12       10.20       20.88     18.11 o
  -2   9  12     1442.51     1434.87     38.42 o
  -1   9  12     1306.13     1376.49     23.94 o
   0   9  12        4.79       10.87     18.01 o
   1   9  12      928.30      957.26     24.42 o
   2   9  12     1819.80     1818.54     27.15 o
   3   9  12      184.27      180.21     22.80 o
   4   9  12     1067.49      969.79     28.42 o
   5   9  12        0.13       14.40     25.11 o
   6   9  12       58.23       38.84     39.20 o
   7   9  12       23.64       73.87     39.32 o
   8   9  12        0.13       43.03     41.82 o
  -7  10  12        6.11       29.16     32.99 o
  -6  10  12       25.22       32.44     29.34 o
  -5  10  12       57.89       71.91     30.50 o
  -4  10  12       44.23       87.71     28.42 o
  -3  10  12       52.33       69.83     26.82 o
  -2  10  12      182.41      197.07     28.55 o
  -1  10  12      749.57      756.95     20.10 o
   0  10  12      515.80      516.31     28.51 o
   1  10  12       30.31       33.53     20.09 o
   2  10  12        0.86        1.09     22.27 o
   3  10  12      570.46      555.30     24.40 o
   4  10  12      269.27      234.98     21.41 o
   5  10  12       88.75       65.53     31.50 o
   6  10  12       69.64       81.47     32.51 o
   7  10  12       23.48       34.65     38.70 o
   8  10  12        0.13       28.94     43.39 o
  -7  11  12      161.68      154.46     35.21 o
  -6  11  12        0.25       -6.86     31.46 o
  -5  11  12      326.11      273.65     31.14 o
  -4  11  12       83.48       97.99     29.36 o
  -3  11  12       86.75       94.55     28.64 o
  -2  11  12        7.54        9.43     27.38 o
  -1  11  12      143.46      112.83     21.88 o
   0  11  12        1.11       11.30     18.76 o
   1  11  12        2.22        2.78     20.96 o
   2  11  12      412.64      386.22     24.49 o
   3  11  12       10.02       19.84     25.52 o
   4  11  12      173.88      164.28     21.33 o
   5  11  12      229.33      246.88     35.79 o
   6  11  12       70.93       51.25     38.39 o
   7  11  12       94.19      131.51     43.36 o
  -6  12  12       22.57       55.42     33.10 o
  -5  12  12        6.58       16.56     29.12 o
  -4  12  12       35.68       71.70     29.81 o
  -3  12  12       29.70       23.50     29.01 o
  -2  12  12       11.53       21.34     27.43 o
  -1  12  12       59.89       90.26     38.70 o
   0  12  12      142.52      144.10     19.86 o
   1  12  12      260.98      297.23     23.09 o
   2  12  12      246.43      247.03     24.67 o
   3  12  12      398.29      403.87     28.53 o
   4  12  12        9.02       28.86     26.52 o
   5  12  12        9.75        3.12     25.00 o
   6  12  12       53.15      118.70     40.25 o
   7  12  12       23.98       54.11     40.33 o
  -6  13  12      152.00      167.40     34.36 o
  -5  13  12       72.88       92.44     33.78 o
  -4  13  12       53.04       99.16     31.48 o
  -3  13  12      107.21       96.94     29.35 o
  -2  13  12       13.69       31.08     31.19 o
  -1  13  12       39.68       93.49     37.11 o
   0  13  12       72.82       89.10     18.26 o
   1  13  12       36.82       53.31     19.52 o
   2  13  12      229.03      266.39     21.98 o
   3  13  12      632.12      589.08     31.34 o
   4  13  12      189.03      162.89     27.85 o
   5  13  12       31.31       58.60     27.24 o
   6  13  12       12.26       20.68     35.64 o
   7  13  12       68.23      125.05     41.32 o
  -6  14  12       47.05       89.69     35.18 o
  -5  14  12      175.60      212.51     34.81 o
  -4  14  12       42.57       24.75     33.91 o
  -3  14  12       58.02      103.33     32.33 o
  -2  14  12      264.76      307.87     31.38 o
  -1  14  12       16.68       36.08     28.70 o
   0  14  12      204.95      220.00     24.70 o
   1  14  12      376.84      388.66     21.93 o
   2  14  12      293.50      272.94     23.47 o
   3  14  12      491.38      456.44     35.59 o
   4  14  12        4.11        5.38     29.10 o
   5  14  12       21.14       38.96     27.96 o
   6  14  12       15.07       20.48     45.65 o
  -5  15  12       21.19       57.35     36.71 o
  -4  15  12       33.53       36.63     33.66 o
  -3  15  12        1.73       14.33     32.48 o
  -2  15  12       30.81       63.24     26.26 o
  -1  15  12       71.60      116.44     32.11 o
   0  15  12       18.27       30.70     31.72 o
   1  15  12      167.11      102.32     25.30 o
   2  15  12      371.36      346.04     26.51 o
   3  15  12      831.77      758.30     30.42 o
   4  15  12       80.82       82.17     27.02 o
   5  15  12        6.12        6.04     27.99 o
   6  15  12       19.91       32.95     39.48 o
  -5  16  12       61.78      117.72     36.09 o
  -4  16  12       19.66       19.17     32.16 o
  -3  16  12        4.25       23.20     31.80 o
  -2  16  12        0.68       35.14     26.07 o
  -1  16  12       74.35       64.17     32.51 o
   0  16  12      138.82      181.28     33.43 o
   1  16  12       32.72       20.12     26.54 o
   2  16  12      122.93      169.53     25.20 o
   3  16  12       58.21       33.63     24.50 o
   4  16  12        4.97       33.24     27.28 o
   5  16  12        3.15        5.12     27.52 o
   6  16  12       35.18       58.12     39.34 o
  -4  17  12       68.60      110.26     33.85 o
  -3  17  12        4.17       42.64     33.20 o
  -2  17  12        1.85       53.55     28.94 o
  -1  17  12        1.99       28.68     31.16 o
   0  17  12       63.16       76.91     32.16 o
   1  17  12      384.99      414.65     30.15 o
   2  17  12       37.69       33.26     31.81 o
   3  17  12      100.37      124.36     27.71 o
   4  17  12        3.83        5.08     27.89 o
   5  17  12       51.35       39.70     28.45 o
  -3  18  12       38.97       30.90     36.65 o
  -2  18  12      122.56      168.46     34.67 o
  -1  18  12       37.31       40.75     30.82 o
   0  18  12      230.08      216.16     33.94 o
   1  18  12        2.95        8.30     30.62 o
   2  18  12      162.46      178.45     33.63 o
   3  18  12       11.86       46.10     33.56 o
   4  18  12      272.37      258.90     30.53 o
  -2  19  12       18.79       62.35     37.24 o
  -1  19  12       46.66       30.71     34.08 o
   0  19  12       28.47       55.51     35.58 o
   1  19  12      204.07      233.07     47.67 o
   2  19  12       12.09       43.50     31.38 o
   3  19  12       70.70       78.31     35.38 o
  -1  20  12        2.80       13.73     33.37 o
   0  20  12        6.62       25.01     36.76 o
[truncated: 143,525 more chars]
